# Supplementary material for: Implantation of engineered adipocytes suppresses tumor progression in cancer models
Source: Nat Biotechnol. 2025 Feb 4;43(12):1979–95. doi: 10.1038/s41587-024-02551-2 (PMC12319119; doi:10.1038/s41587-024-02551-2)
Supplement: Supplementary file 3 — Supplementary Table 1. [file 41587_2024_2551_MOESM3_ESM.xlsx]

## Sheet: sub (2)
Supplementary Table 1
Targeted							treatment	UCP1					Control
BinBase name	ret.index	quant mz	BB id	mass spec	PubChem	KEGG	InChI Key	ng/mg	ng/mg	ng/mg	ng/mg	ng/mg	ng/mg	ng/mg	ng/mg	ng/mg	ng/mg
glucose	659798	319	22	85:955.0 86:739.0 87:1963.0 88:1249.0 89:23654.0 90:1741.0 91:1135.0 94:110.0 95:64.0 96:681.0 97:924.0 98:177.0 99:1302.0 100:4269.0 101:5985.0 102:2628.0 103:55876.0 104:5298.0 105:6003.0 106:471.0 107:134.0 108:44.0 109:106.0 110:151.0 111:715.0 112:295.0 113:1157.0 114:1065.0 115:1902.0 116:1693.0 117:24869.0 118:2407.0 119:3013.0 120:325.0 121:179.0 122:26.0 125:71.0 126:224.0 127:784.0 128:…	64689	C00221	WQZGKKKJIJFFOK-VFUOTHLCSA-N	29.313	16.528	2.64062	63.6234	94.3845	129.813	156.567	196.971	94.1	124.464
glucose-6-phosphate	818275	387	308	89:2051.0 90:203.0 91:178.0 94:11.0 95:62.0 98:94.0 99:125.0 100:221.0 101:1887.0 102:354.0 103:2375.0 104:220.0 105:395.0 107:50.0 109:82.0 111:94.0 112:58.0 113:214.0 115:231.0 116:632.0 117:455.0 119:268.0 121:26.0 122:30.0 125:55.0 128:126.0 129:3069.0 130:602.0 131:1273.0 132:58.0 133:2409.0 134:158.0 135:122.0 137:37.0 140:51.0 141:115.0 142:97.0 143:74.0 144:29.0 145:148.0 146:37.0 147:487…	5958	C00092	NBSCHQHZLSJFNQ-GASJEMHNSA-N	3.79275	3.58	2.06875	1.82031	2.90862	11.1522	6.12222	17.9235	11.5967	8.2
fructose-6-phosphate	804750	315	110281	85:893.0 86:265.0 87:2016.0 88:832.0 89:16945.0 90:1546.0 91:1290.0 92:242.0 93:220.0 98:993.0 100:1644.0 101:12578.0 102:2237.0 103:26181.0 104:2664.0 105:3246.0 106:677.0 107:423.0 113:1447.0 114:5277.0 115:1913.0 116:2562.0 117:7001.0 118:1096.0 119:2528.0 120:327.0 121:575.0 123:235.0 124:142.0 126:1174.0 128:1202.0 129:23339.0 130:3593.0 131:5885.0 132:963.0 133:18769.0 134:2381.0 135:3722.0…	440641	C05345	BGWGXPAPYGQALX-ARQDHWQXSA-N	4.18551	3.286	1.89531	1.80312	2.94655	9.47826	5.78333	18.9471	12.4833	7.35
glyceraldehyde-3-phosphate	573670	211	393681	85:13997.0 89:47438.0 90:6075.0 91:8606.0 92:1476.0 93:2721.0 95:1455.0 97:1816.0 98:5408.0 99:17248.0 101:81118.0 102:12049.0 103:14579.0 105:31321.0 106:3465.0 108:666.0 109:2462.0 112:6988.0 113:1617.0 114:3770.0 115:12672.0 116:18339.0 117:9192.0 118:3054.0 119:4527.0 121:9058.0 122:1328.0 123:3875.0 124:917.0 125:662.0 126:3850.0 127:9225.0 128:19094.0 130:340.0 131:9843.0 132:2767.0 133:606…	729	C00661	LXJXRIRHZLFYRP-UHFFFAOYSA-N	not detected	not detected	not detected	not detected	not detected	not detected	not detected	not detected	not detected	not detected
3-phosphoglycerate	610734	227	1667	85:3431.0 86:914.0 87:3880.0 88:915.0 89:5026.0 90:691.0 91:1326.0 92:1132.0 93:2666.0 94:226.0 95:1037.0 96:384.0 97:379.0 98:1535.0 99:3192.0 100:1292.0 101:64790.0 102:7687.0 103:9445.0 104:1320.0 105:3744.0 106:1380.0 107:1485.0 108:512.0 109:573.0 110:30.0 111:263.0 112:119.0 113:943.0 114:479.0 115:8290.0 116:19606.0 117:11090.0 118:1967.0 119:6002.0 120:1081.0 121:3497.0 122:403.0 123:1251…	724	C00597	OSJPPGNTCRNQQC-UHFFFAOYSA-N	1.46957	1.236	0.867187	0.83125	1.28448	3.73043	3.43889	10.9529	4.82667	2.75714
phosphoenolpyruvate	518184	211	1685	85:722.0 87:475.0 88:135.0 89:540.0 91:470.0 92:190.0 93:453.0 94:75.0 95:114.0 98:478.0 99:505.0 100:235.0 101:256.0 102:52.0 103:1316.0 104:188.0 105:852.0 106:273.0 107:249.0 108:154.0 109:372.0 111:44.0 112:32.0 113:98.0 114:132.0 115:2290.0 116:478.0 117:879.0 118:282.0 119:1600.0 120:274.0 121:1440.0 122:140.0 123:412.0 124:34.0 126:75.0 128:64.0 129:1559.0 130:357.0 131:2281.0 132:277.0 13…	58114173	C00074	DTBNBXWJWCWCIK-UHFFFAOYSA-N	0.527536	0.438	0.270312	0.221875	0.365517	1.13043	0.783333	1.2	0.733333	0.95
pyruvic acid	213805	174	5864	86:84.0 89:7609.0 90:671.0 91:90.0 98:6.0 99:2390.0 100:1953.0 101:104.0 110:81.0 114:306.0 115:3591.0 116:333.0 117:2148.0 118:94.0 130:355.0 136:66.0 143:134.0 144:3.0 148:23.0 158:709.0 159:180.0 160:5.0 173:5.0 174:9542.0 175:1130.0 176:403.0 184:60.0 189:139.0 191:166.0 199:33.0 208:6.0 209:2.0 210:1.0 228:22.0 247:1.0 251:9.0 296:2.0 297:1.0 318:6.0 322:9.0 425:10.0	1060	C00022	LCTONWCANYUPML-UHFFFAOYSA-N	not detected	not detected	not detected	not detected	not detected	not detected	not detected	not detected	not detected	not detected
lactic acid	219848	191	46123	86:16619.0 87:146789.0 88:203478.0 89:44021.0 90:4589.0 91:5399.0 92:2326.0 93:2115.0 94:10118.0 95:3417.0 96:954.0 97:589.0 99:12540.0 100:2928.0 101:119286.0 102:104206.0 103:90957.0 104:16144.0 105:36142.0 106:5020.0 107:5840.0 108:885.0 109:791.0 110:2194.0 113:11122.0 114:2567.0 115:74843.0 116:33695.0 117:2428105.0 118:268597.0 119:128879.0 120:10300.0 121:3135.0 122:950.0 123:1352.0 124:11…	612	C01432	JVTAAEKCZFNVCJ-UHFFFAOYSA-N	5.81159	35.43	38.5234	4.87812	35.35	25.3783	42.2167	42.6176	49.52	33.6714
Untargeted
BinBase name	ret.index	quant mz	BB id	mass spec	PubChem	KEGG	InChI Key	peak height	peak height	peak height	peak height	peak height	peak height	peak height	peak height	peak height	peak height
xylulose	553450	173	31632	85:1861.0 86:702.0 87:1148.0 88:324.0 89:10095.0 90:1041.0 91:452.0 94:60.0 95:96.0 96:155.0 97:114.0 98:195.0 99:528.0 100:1225.0 101:2618.0 102:774.0 103:9082.0 104:930.0 106:381.0 108:16.0 109:127.0 110:14.0 111:327.0 112:10.0 113:567.0 114:3170.0 115:1092.0 116:1102.0 117:15978.0 118:1867.0 119:1700.0 120:3.0 125:55.0 126:826.0 128:264.0 129:1798.0 130:91.0 131:1527.0 132:491.0 133:5046.0 134…	439205	C00312	LQXVFWRQNMEDEE-PYHARJCCSA-N	138.986	86.2	37.5	76.5625	85.5172	193.478	310	272.353	145	463.571
xylose	543267	103	169	86:77.0 87:118.0 89:838.0 90:80.0 91:46.0 94:19.0 96:63.0 98:48.0 99:37.0 100:186.0 101:192.0 102:469.0 103:7719.0 104:659.0 105:379.0 106:26.0 112:23.0 114:254.0 115:75.0 117:652.0 118:60.0 119:80.0 120:23.0 121:17.0 124:30.0 127:70.0 128:49.0 129:515.0 130:102.0 131:344.0 133:894.0 134:104.0 135:66.0 137:49.0 142:48.0 143:43.0 144:51.0 145:65.0 147:2699.0 148:283.0 149:250.0 151:31.0 155:21.0 1…	135191	C00181	SRBFZHDQGSBBOR-IOVATXLUSA-N	382.899	453.2	170.312	500.625	605.69	1048.26	955.556	1462.35	718	1802.14
xanthine	701688	353	1669	85:2517.0 86:3710.0 87:2079.0 88:382.0 89:398.0 90:80.0 91:121.0 92:294.0 93:389.0 94:217.0 95:887.0 96:502.0 97:447.0 98:2556.0 99:3280.0 100:20394.0 101:2912.0 102:1806.0 103:2337.0 104:350.0 105:1446.0 106:113.0 107:15.0 108:151.0 109:225.0 110:796.0 111:2460.0 112:928.0 113:1375.0 114:1007.0 115:2460.0 116:1524.0 117:4430.0 118:716.0 119:955.0 120:203.0 121:149.0 122:214.0 123:385.0 124:753.0…	1188	C00385	LRFVTYWOQMYALW-UHFFFAOYSA-N	1545.22	1150.4	1070.94	745.156	1150	1673.04	3661.11	4265.29	2188.33	4915
valine	313502	144	3	85:2124.0 86:7630.0 87:1944.0 88:1239.0 89:198.0 90:140.0 92:81.0 94:103.0 95:66.0 96:941.0 97:782.0 98:2720.0 99:1558.0 100:41058.0 101:6555.0 102:3952.0 103:6374.0 104:899.0 105:633.0 110:1390.0 111:263.0 112:2218.0 113:1055.0 114:6510.0 115:2943.0 116:1153.0 117:4102.0 118:1273.0 119:1387.0 120:34.0 121:95.0 122:89.0 123:66.0 124:112.0 125:82.0 126:230.0 128:5308.0 129:3668.0 130:4722.0 131:52…	6287	C00183	KZSNJWFQEVHDMF-BYPYZUCNSA-N	29446.1	38830.4	30716.4	29938.6	26817.6	79791.7	108685	100199	52277	121049
urocanic acid	699866	267	111728	85:313.0 87:525.0 90:48.0 92:857.0 93:650.0 94:562.0 95:402.0 96:119.0 97:238.0 98:447.0 106:164.0 108:254.0 109:139.0 110:97.0 111:112.0 113:178.0 119:213.0 120:676.0 121:825.0 122:133.0 123:123.0 124:368.0 125:41.0 127:62.0 129:459.0 131:896.0 133:526.0 134:199.0 135:1310.0 136:386.0 137:142.0 138:82.0 139:312.0 140:105.0 141:105.0 143:164.0 147:7340.0 148:1404.0 149:595.0 150:333.0 151:918.0 1…	736715	C00785	LOIYMIARKYCTBW-OWOJBTEDSA-N	61.8841	40.6	45.625	54.8438	27.931	100	55.5556	1036.47	251.667	144.286
uridine	861508	217	14815	85:38.0 86:16.0 87:11.0 88:11.0 89:85.0 91:9.0 92:3.0 93:5.0 94:11.0 95:26.0 97:5.0 99:146.0 100:46.0 101:72.0 103:551.0 104:39.0 105:323.0 107:5.0 109:17.0 110:8.0 111:3.0 112:3.0 113:55.0 114:1.0 115:80.0 116:27.0 117:70.0 118:2.0 119:12.0 121:6.0 122:6.0 125:1.0 127:42.0 129:189.0 130:39.0 131:87.0 132:7.0 133:129.0 134:30.0 135:16.0 136:2.0 137:1.0 138:2.0 140:13.0 141:13.0 142:8.0 143:122.0 …	6029	C00299	DRTQHJPVMGBUCF-XVFCMESISA-N	2756.09	1221	1028.44	1251.88	1685.34	2947.39	5202.22	7976.47	2581.33	6265
uric acid	730691	441	23	85:3006.0 86:5154.0 87:3017.0 88:706.0 89:685.0 91:208.0 92:147.0 93:161.0 94:85.0 95:336.0 96:306.0 97:450.0 98:2631.0 99:3540.0 100:32370.0 101:4842.0 102:2564.0 103:7632.0 104:909.0 105:1432.0 106:210.0 107:202.0 108:137.0 109:288.0 110:648.0 111:2136.0 112:611.0 113:1768.0 114:1646.0 115:2846.0 116:1906.0 117:4732.0 118:851.0 119:1234.0 120:212.0 121:150.0 122:111.0 123:193.0 124:531.0 125:10…	1175	C00366	LEHOTFFKMJEONL-UHFFFAOYSA-N	28.5507	23.6	14.0625	15.7812	243.793	92.1739	52.2222	200.588	46.3333	581.429
urea	326574	189	3256	85:859.0 86:1343.0 87:2349.0 88:432.0 90:43.0 91:99.0 92:36.0 98:133.0 99:5452.0 100:6216.0 101:1289.0 102:803.0 103:149.0 107:195.0 110:309.0 111:554.0 113:326.0 114:765.0 115:629.0 116:182.0 117:375.0 118:388.0 126:44.0 127:542.0 129:155.0 130:2178.0 131:1631.0 132:1249.0 133:328.0 134:319.0 136:55.0 137:40.0 138:7.0 139:106.0 140:86.0 141:220.0 143:208.0 144:172.0 146:1945.0 147:24448.0 148:42…	1176	C00086	XSQUKJJJFZCRTK-UHFFFAOYSA-N	64319.9	72348.8	61826.6	65391.2	38234.5	162133	140646	162916	105979	293394
uracil	385735	241	1664	85:23877.0 86:6864.0 87:3486.0 88:1560.0 89:1505.0 91:506.0 92:1505.0 94:764.0 95:4144.0 96:5848.0 97:5576.0 98:15495.0 99:393975.0 100:73814.0 101:20186.0 102:4727.0 103:6833.0 104:172.0 105:13750.0 106:1345.0 107:925.0 108:1437.0 109:10645.0 110:283.0 111:5609.0 112:2648.0 113:93747.0 114:5531.0 115:7598.0 116:2368.0 117:12999.0 118:2279.0 119:775.0 120:2223.0 122:686.0 123:297.0 124:2309.0 125…	1174	C00106	ISAKRJDGNUQOIC-UHFFFAOYSA-N	2810.29	3240.6	2599.06	2300.31	2035.34	6032.17	6185.56	5775.88	4833.33	7595
UDP-N-acetylglucosamine	625003	226	62293	85:4594.0 86:2434.0 87:5676.0 88:2426.0 89:22785.0 90:2257.0 91:1405.0 92:340.0 94:1847.0 96:6574.0 97:93.0 99:8137.0 100:9605.0 101:16140.0 102:6431.0 103:46004.0 104:4259.0 105:3285.0 106:541.0 108:3269.0 109:1371.0 110:1904.0 111:2899.0 112:2358.0 113:15201.0 114:6085.0 115:11835.0 116:17008.0 117:69042.0 118:8172.0 119:7805.0 120:768.0 121:286.0 122:1242.0 123:330.0 124:1545.0 125:766.0 126:1…	445675	C00043	LFTYTUAZOPRMMI-CFRASDGPSA-N	342.754	325.8	185.312	488.281	706.724	1206.52	1919.44	1268.82	531.333	2213.57
UDP-glucuronic acid	587601	217	7831	87:154.0 89:34.0 96:10.0 97:71.0 98:2.0 99:102.0 101:913.0 103:713.0 111:84.0 113:761.0 114:53.0 115:189.0 116:678.0 117:1036.0 118:23.0 120:1.0 124:3.0 128:50.0 129:1720.0 130:197.0 131:702.0 132:269.0 133:1146.0 134:40.0 135:54.0 141:21.0 142:1.0 143:1068.0 144:123.0 145:349.0 146:24.0 147:2345.0 148:317.0 149:145.0 157:154.0 159:13.0 169:322.0 171:136.0 175:127.0 185:29.0 187:46.0 188:4.0 189:…	17473	C00167	HDYANYHVCAPMJV-LXQIFKJMSA-N	128.986	74.4	77.6562	215.312	459.828	391.739	868.333	663.529	340	1117.14
tyrosine	671252	218	16	85:101.0 86:1059.0 87:458.0 89:659.0 90:823.0 91:1849.0 92:215.0 93:210.0 94:46.0 95:258.0 97:226.0 100:19804.0 101:2641.0 102:1366.0 103:1633.0 104:401.0 105:1066.0 107:424.0 113:79.0 115:546.0 116:116.0 117:900.0 118:715.0 119:703.0 120:181.0 121:365.0 123:63.0 124:32.0 125:60.0 128:317.0 129:136.0 130:2787.0 131:1381.0 132:2378.0 133:2406.0 135:1073.0 136:172.0 137:139.0 138:33.0 143:94.0 144:…	6057	C00082	OUYCCCASQSFEME-QMMMGPOBSA-N	9039.86	10020.8	7777.66	8138.75	7599.14	17158.7	28878.9	26964.7	12181	31406.4
tryptophan	780482	202	14	86:650.0 87:425.0 89:261.0 100:3562.0 101:1584.0 102:1611.0 103:773.0 104:190.0 113:59.0 114:89.0 115:489.0 118:184.0 119:183.0 127:218.0 130:2243.0 131:264.0 132:923.0 133:652.0 144:250.0 145:420.0 146:217.0 147:2097.0 148:245.0 149:212.0 154:44.0 156:266.0 157:161.0 158:212.0 159:339.0 160:439.0 161:112.0 162:7.0 170:343.0 171:149.0 172:244.0 173:187.0 174:182.0 175:114.0 177:48.0 182:53.0 183:…	6305	C00078	QIVBCDIJIAJPQS-VIFPVBQESA-N	931.739	738.8	804.219	579.688	1412.24	1656.52	3345	4412.94	1389.67	5699.29
trans-4-hydroxyproline	484934	140	97	86:372.0 89:284.0 90:59.0 91:69.0 92:49.0 93:31.0 94:113.0 98:417.0 99:325.0 100:732.0 101:893.0 102:221.0 103:507.0 104:90.0 105:127.0 108:76.0 113:184.0 115:459.0 116:227.0 117:406.0 118:167.0 119:229.0 121:37.0 122:66.0 124:225.0 129:565.0 131:516.0 132:187.0 133:938.0 135:153.0 137:32.0 138:53.0 140:11400.0 141:1426.0 142:1450.0 143:252.0 144:87.0 145:79.0 147:2770.0 148:205.0 149:527.0 150:1…	5810	C01157	PMMYEEVYMWASQN-DMTCNVIQSA-N	2068.7	2540.2	1953.28	1852.19	2992.76	8369.57	8081.11	10859.4	5182.67	12320
tocopherol alpha-	1066526	237	72408	90:27.0 92:61.0 94:13.0 95:202.0 97:63.0 98:7.0 100:8.0 102:11.0 105:100.0 106:8.0 107:81.0 109:83.0 110:13.0 115:126.0 116:36.0 117:56.0 119:239.0 121:60.0 123:23.0 124:17.0 129:110.0 130:20.0 131:100.0 133:28.0 134:20.0 135:16.0 136:70.0 137:19.0 138:6.0 140:7.0 143:39.0 144:13.0 145:77.0 149:98.0 150:21.0 151:15.0 157:16.0 161:50.0 162:24.0 163:79.0 164:58.0 166:25.0 170:8.0 173:39.0 177:10.0 …	14985	C02477	NCYCYZXNIZJOKI-OVSJKPMPSA-N	50.5797	27.4	32.3438	40.4688	151.379	138.696	159.444	436.471	212.667	462.143
thymine	420133	255	1692	85:666.0 86:403.0 87:19.0 88:154.0 89:59.0 93:39.0 95:146.0 96:167.0 97:1054.0 98:449.0 99:544.0 100:1474.0 101:116.0 102:23.0 105:17.0 106:562.0 107:491.0 108:82.0 109:39.0 110:831.0 111:563.0 112:311.0 113:8547.0 114:897.0 115:368.0 117:358.0 118:32.0 119:29.0 120:1384.0 121:49.0 123:97.0 124:39.0 125:126.0 126:53.0 127:157.0 129:12.0 130:638.0 131:1043.0 132:150.0 133:491.0 134:105.0 136:32.0 …	1135	C00178	RWQNBRDOKXIBIV-UHFFFAOYSA-N	117.391	111.6	106.875	64.2188	105	272.609	220.556	292.941	115.667	337.857
thymidine	349402	170	87703	85:2128.0 86:315.0 87:993.0 88:296.0 89:761.0 90:170.0 91:199.0 93:88.0 94:143.0 95:637.0 96:198.0 97:555.0 98:401.0 99:2720.0 100:964.0 101:6820.0 102:681.0 103:10367.0 104:790.0 105:668.0 109:307.0 111:3809.0 112:435.0 113:4473.0 114:564.0 115:1105.0 116:667.0 117:787.0 118:65.0 119:288.0 124:34.0 125:1815.0 126:288.0 127:3843.0 128:439.0 129:3217.0 130:471.0 131:1443.0 132:211.0 133:2376.0 134…	5789	C00214	IQFYYKKMVGJFEH-XLPZGREQSA-N	863.768	1198.8	674.844	747.969	663.103	4141.3	846.111	1978.24	1723.67	4049.29
threonine	410833	218	34161	85:85.0 86:270.0 87:738.0 88:1178.0 89:212.0 90:63.0 91:27.0 93:61.0 95:28.0 97:17.0 99:358.0 100:6.0 101:755.0 102:782.0 103:880.0 104:5.0 105:2.0 106:4.0 107:8.0 108:41.0 110:57.0 115:166.0 116:508.0 117:13060.0 118:1494.0 119:761.0 120:18.0 127:16.0 129:1839.0 130:839.0 131:558.0 132:28.0 133:856.0 134:502.0 136:30.0 137:43.0 139:15.0 140:193.0 144:142.0 145:431.0 146:21.0 147:4353.0 148:710.0…	6288	C00188	AYFVYJQAPQTCCC-GBXIJSLDSA-N	13113	12350	9157.97	14178.4	13992.9	37206.1	46278.9	35051.8	23424	52972.1
threonic acid	497572	292	172	86:78.0 87:500.0 88:136.0 89:1131.0 90:139.0 91:82.0 95:22.0 98:80.0 99:146.0 101:890.0 102:4177.0 103:5003.0 104:619.0 105:374.0 111:46.0 112:15.0 113:201.0 115:359.0 116:115.0 117:5872.0 118:496.0 119:430.0 121:39.0 128:64.0 129:1372.0 130:3055.0 131:1659.0 132:232.0 133:2893.0 134:460.0 135:237.0 136:30.0 141:29.0 143:619.0 144:80.0 145:104.0 147:16627.0 148:2848.0 149:2024.0 152:34.0 157:244.…	5460407	C01620	JPIJQSOTBSSVTP-STHAYSLISA-N	18151.7	23373.6	11644.7	29596.1	8498.97	76832.2	89347.8	52774.7	42677	49067.1
tetracosanol	951169	411	341140	85:4239.0 86:506.0 89:6594.0 90:764.0 91:3644.0 92:514.0 96:826.0 97:8000.0 99:2087.0 100:129.0 101:3433.0 102:570.0 103:11111.0 104:1154.0 105:601.0 109:821.0 111:4263.0 112:295.0 113:1236.0 114:256.0 115:1710.0 116:313.0 117:304.0 118:98.0 123:399.0 125:1612.0 127:792.0 129:1191.0 131:708.0 139:499.0 140:108.0 141:311.0 142:92.0 145:315.0 149:350.0 151:119.0 152:100.0 155:242.0 158:148.0 163:24…	10472		TYWMIZZBOVGFOV-UHFFFAOYSA-N	5.50725	11	7.65625	10.625	2.06897	53.4783	19.4444	147.647	37.6667	40
taurine	556690	326	411	86:2130.0 87:334.0 88:217.0 89:78.0 92:47.0 93:57.0 97:88.0 98:93.0 99:119.0 100:4174.0 101:454.0 102:217.0 103:217.0 107:36.0 108:25.0 109:19.0 112:58.0 113:180.0 114:847.0 115:350.0 116:363.0 117:448.0 118:82.0 119:207.0 120:64.0 121:24.0 122:20.0 123:74.0 125:29.0 126:59.0 127:101.0 128:32.0 129:92.0 130:2016.0 131:964.0 132:316.0 133:2858.0 134:422.0 135:269.0 139:20.0 143:41.0 144:51.0 146:1…	1123	C00245	XOAAWQZATWQOTB-UHFFFAOYSA-N	13361	16070.4	8967.03	26009.7	24570.3	52480	71610.6	87667.6	43557.3	72904.3
sucrose	915139	271	173	85:319.0 87:314.0 88:197.0 89:406.0 91:85.0 92:24.0 94:41.0 97:89.0 99:203.0 100:65.0 101:688.0 102:331.0 103:8357.0 104:731.0 105:421.0 108:21.0 109:428.0 110:53.0 111:276.0 112:52.0 113:277.0 114:83.0 115:331.0 116:305.0 117:1934.0 118:199.0 119:119.0 122:42.0 124:17.0 125:110.0 127:383.0 128:152.0 129:5742.0 130:735.0 131:1008.0 132:97.0 133:1861.0 134:253.0 135:207.0 136:48.0 138:21.0 139:138…	5988	C00089	CZMRCDWAGMRECN-UGDNZRGBSA-N	160.435	4061.8	366.406	127.656	135	770.435	1512.22	11901.8	442	1027.14
succinic acid	370608	247	161	85:303.0 87:764.0 88:359.0 89:340.0 91:55.0 92:42.0 95:84.0 98:86.0 99:324.0 101:577.0 102:330.0 103:701.0 104:172.0 105:342.0 106:78.0 107:93.0 111:30.0 113:629.0 114:213.0 115:891.0 116:1231.0 117:1124.0 118:170.0 119:320.0 120:104.0 124:22.0 126:77.0 128:196.0 129:6064.0 130:1045.0 131:1466.0 132:345.0 133:2204.0 135:234.0 136:65.0 137:16.0 138:15.0 142:39.0 143:223.0 145:378.0 147:57887.0 148…	1110	C00042	KDYFGRWQOYBRFD-UHFFFAOYSA-N	280.87	644.4	341.406	644.375	647.069	1468.26	1750.56	1359.41	842.333	1880
sorbitol	667922	217	162	85:588.0 86:704.0 88:1768.0 89:8743.0 90:652.0 91:1094.0 92:168.0 93:127.0 94:89.0 97:2807.0 98:1048.0 99:1610.0 100:506.0 101:5089.0 102:848.0 103:48732.0 104:4923.0 105:2703.0 106:215.0 109:509.0 110:185.0 111:1108.0 112:146.0 113:1262.0 114:181.0 115:2342.0 116:957.0 117:28648.0 118:2694.0 119:2266.0 120:260.0 121:427.0 123:238.0 124:184.0 125:365.0 126:341.0 127:1107.0 129:20376.0 130:3176.0 …	5780	C00794	FBPFZTCFMRRESA-JGWLITMVSA-N	134.058	844.2	404.219	321.719	53.6207	1422.61	824.444	3405.29	708.667	2127.14
serine	395020	204	25	85:536.0 86:1604.0 87:945.0 88:1874.0 89:1384.0 90:199.0 91:148.0 95:84.0 97:103.0 98:189.0 99:283.0 100:23226.0 101:3557.0 102:1780.0 103:3612.0 104:267.0 105:217.0 109:46.0 110:192.0 112:43.0 113:186.0 114:2146.0 115:2068.0 116:7090.0 117:3142.0 118:630.0 119:872.0 120:104.0 122:24.0 125:17.0 128:249.0 129:255.0 130:1752.0 131:2506.0 132:2800.0 133:5975.0 134:1177.0 135:499.0 141:90.0 142:206.0…	5951	C00065	MTCFGRXMJLQNBG-REOHCLBHSA-N	49565.4	52006.8	35813.9	42698.6	44557.8	108263	140712	159037	79328.7	168979
ribulose-5-phosphate	735908	357	42027	85:312.0 86:310.0 87:77.0 88:272.0 89:2115.0 90:271.0 96:12.0 99:105.0 100:160.0 101:1037.0 102:89.0 103:1721.0 104:95.0 105:109.0 107:84.0 108:34.0 110:262.0 111:56.0 112:122.0 114:472.0 116:326.0 117:494.0 126:132.0 127:336.0 128:150.0 129:548.0 130:484.0 131:650.0 133:1471.0 134:596.0 135:26.0 137:39.0 139:9.0 140:48.0 142:152.0 143:193.0 144:59.0 146:124.0 147:3134.0 148:114.0 149:256.0 151:8…	439184	C00199	FNZLKVNUWIIPSJ-UHNVWZDZSA-N	164.203	15	10.1562	54.6875	77.931	84.3478	353.333	294.706	160.667	625.714
ribose	553135	217	1662	85:8071.0 86:9472.0 87:11706.0 88:7002.0 89:91105.0 90:8121.0 91:4369.0 92:716.0 93:150.0 94:1908.0 95:1008.0 96:977.0 97:1171.0 98:3992.0 99:8420.0 100:38767.0 101:35431.0 102:21246.0 103:1062555.0 104:101843.0 105:73545.0 106:4592.0 107:540.0 108:433.0 109:560.0 110:342.0 111:3649.0 112:4750.0 113:10117.0 114:23592.0 115:17668.0 116:13805.0 117:109230.0 118:11975.0 119:17425.0 120:1771.0 121:10…	5779	C00121	HMFHBZSHGGEWLO-SOOFDHNKSA-N	931.014	490.4	253.125	450.469	161.897	815.652	1307.78	1372.94	953	2836.43
ribitol	575497	217	7362	85:248.0 86:43.0 87:65.0 88:62.0 89:897.0 90:98.0 92:20.0 95:22.0 99:113.0 100:224.0 101:774.0 102:28.0 103:6316.0 104:624.0 105:415.0 107:35.0 109:433.0 110:374.0 111:71.0 112:1.0 113:273.0 114:80.0 115:19.0 116:274.0 117:7478.0 118:701.0 119:297.0 126:2.0 128:44.0 129:3713.0 130:874.0 131:1633.0 132:149.0 133:1838.0 134:180.0 135:129.0 136:1.0 140:1.0 142:152.0 143:478.0 145:98.0 146:11.0 147:7…	6912	C00474	HEBKCHPVOIAQTA-ZXFHETKHSA-N	77.1014	189.8	149.062	746.406	133.448	364.783	3023.89	293.529	195	891.429
raffinose	1120886	361	3190	85:33.0 86:57.0 89:118.0 97:9.0 99:119.0 101:141.0 103:2918.0 104:200.0 109:167.0 113:29.0 115:39.0 116:161.0 117:590.0 119:118.0 127:20.0 129:3784.0 130:442.0 131:389.0 132:40.0 133:755.0 139:34.0 141:95.0 142:74.0 143:448.0 144:16.0 145:42.0 147:2732.0 148:202.0 149:232.0 150:2.0 153:60.0 155:407.0 156:35.0 157:463.0 158:48.0 159:18.0 161:17.0 162:10.0 163:129.0 169:2550.0 170:335.0 171:169.0 1…	439242	C00492	MUPFEKGTMRGPLJ-ZQSKZDJDSA-N	20.7246	392.4	44.0625	25.3125	31.3793	87.8261	179.444	1598.24	76	155
quinic acid	632897	345	16691	85:2409.0 86:555.0 87:2017.0 88:587.0 89:1610.0 90:40.0 91:3677.0 92:677.0 93:3206.0 94:756.0 95:2018.0 96:319.0 97:1896.0 98:778.0 99:3313.0 100:594.0 101:8629.0 102:1689.0 103:10852.0 104:1036.0 105:3199.0 106:542.0 107:799.0 108:50.0 109:1347.0 110:285.0 111:2354.0 112:514.0 113:2216.0 114:444.0 115:14476.0 116:5495.0 117:9742.0 118:1360.0 119:4015.0 120:771.0 121:1528.0 122:198.0 123:731.0 12…	6508	C00296	AAWZDTNXLSGCEK-LNVDRNJUSA-N	36.3768	351.2	78.2812	51.0938	36.2069	83.4783	466.111	305.294	38	93.5714
pyrophosphate	327517	110	88181	85:59.0 86:424.0 88:3996.0 89:1099.0 90:521.0 91:2992.0 92:542.0 93:556.0 94:176.0 95:7.0 98:486.0 99:22.0 100:644.0 101:127.0 102:321.0 103:699.0 104:316.0 105:878.0 106:720.0 107:2656.0 108:521.0 109:1698.0 110:90323.0 111:3584.0 113:74.0 114:44.0 115:1098.0 116:32.0 117:291.0 118:249.0 119:1334.0 120:399.0 121:1855.0 122:318.0 123:1116.0 124:21.0 125:322.0 131:709.0 132:202.0 133:5324.0 134:26…	1023	C00013	XPPKVPWEQAFLFU-UHFFFAOYSA-N	3123.33	4661.8	2496.25	3137.5	7307.76	14011.7	15148.3	15681.8	7737	32341.4
putrescine	588119	174	21703	85:624.0 86:17614.0 87:1954.0 88:701.0 95:37.0 96:1.0 97:93.0 98:646.0 99:2310.0 100:8640.0 101:1171.0 102:973.0 103:9.0 110:382.0 111:26.0 112:811.0 113:463.0 114:1772.0 115:664.0 116:1599.0 117:894.0 118:197.0 124:16.0 125:39.0 126:2092.0 127:226.0 128:1088.0 129:243.0 130:4521.0 131:1582.0 132:862.0 140:655.0 141:77.0 142:1872.0 143:265.0 144:500.0 145:66.0 146:2422.0 153:32.0 156:175.0 158:65…	1045	C00134	KIDHWZJUCRJVML-UHFFFAOYSA-N	1200	900.6	791.406	641.875	437.931	4686.09	4161.67	3572.35	1632.33	3405
pseudo uridine	813899	217	1688	86:237.0 88:11.0 89:59.0 98:89.0 99:253.0 100:1259.0 101:467.0 102:246.0 103:1528.0 104:31.0 105:44.0 106:207.0 107:166.0 109:7.0 110:112.0 111:375.0 113:146.0 114:80.0 115:64.0 116:328.0 117:474.0 118:55.0 122:3.0 124:1.0 125:164.0 127:342.0 128:214.0 129:1201.0 130:286.0 131:481.0 132:107.0 133:1244.0 134:252.0 136:17.0 137:5.0 140:118.0 141:89.0 142:644.0 143:887.0 144:172.0 145:62.0 147:4539.…	15047	C02067	PTJWIQPHWPFNBW-GBNDHIKLSA-N	187.536	217.6	164.062	241.875	212.586	701.304	771.111	742.941	400	1030.71
proline	364716	142	8	85:2056.0 86:1998.0 87:940.0 88:328.0 89:338.0 90:51.0 92:149.0 94:210.0 95:311.0 96:577.0 97:573.0 98:1498.0 99:2820.0 100:4125.0 101:1740.0 102:731.0 103:1654.0 104:106.0 105:427.0 106:176.0 107:465.0 108:67.0 109:52.0 110:311.0 111:232.0 112:301.0 113:996.0 114:329.0 115:1985.0 116:429.0 117:1213.0 118:146.0 119:466.0 120:44.0 121:71.0 122:64.0 123:52.0 124:625.0 125:120.0 126:878.0 127:934.0 …	145742	C00148	ONIBWKKTOPOVIA-BYPYZUCNSA-N	16028.1	27652.4	21647.2	17988.1	16520.5	55054.3	59393.9	43591.8	23593.7	78595
pinitol	624716	260	115876	85:27527.0 86:4683.0 87:14913.0 88:5884.0 89:254617.0 90:20627.0 91:17537.0 92:1460.0 93:1599.0 94:1068.0 95:4330.0 96:1471.0 97:4068.0 98:3359.0 99:22494.0 100:3764.0 101:35311.0 102:9344.0 103:180413.0 104:17703.0 105:17623.0 106:1685.0 107:2299.0 108:600.0 109:8287.0 110:1289.0 111:18539.0 112:2705.0 113:11331.0 114:2434.0 115:17660.0 116:44863.0 117:30996.0 118:5614.0 119:24018.0 120:2859.0 1…	164619		DSCFFEYYQKSRSV-FEPQRWDDSA-N	84.058	163	91.5625	102.812	101.034	311.739	236.667	508.824	162.333	465
pimelic acid	523205	155	33429	85:401.0 86:767.0 87:6.0 88:84.0 93:6.0 95:185.0 96:65.0 97:1110.0 98:147.0 99:197.0 100:40.0 101:333.0 102:57.0 103:160.0 104:5.0 105:28.0 107:362.0 108:52.0 110:38.0 111:119.0 112:3.0 113:401.0 115:115.0 116:422.0 117:2566.0 118:134.0 119:71.0 122:1.0 124:204.0 125:2198.0 127:220.0 128:25.0 129:1610.0 130:615.0 131:483.0 133:564.0 134:57.0 135:84.0 137:56.0 138:18.0 139:8.0 140:14.0 141:43.0 14…	385	C02656	WLJVNTCWHIRURA-UHFFFAOYSA-N	99.1304	188.2	152.656	120.469	101.897	565.217	382.222	347.059	278.667	690.714
phthalic acid	567345	147	46142	85:1488.0 86:188.0 87:617.0 88:207.0 89:2382.0 90:1115.0 91:3962.0 92:168.0 93:1678.0 94:146.0 95:203.0 96:81.0 97:59.0 99:223.0 100:235.0 101:559.0 102:405.0 103:2021.0 104:2900.0 105:3735.0 106:343.0 107:433.0 109:43.0 110:114.0 112:86.0 113:102.0 114:58.0 115:1691.0 116:305.0 117:184.0 118:551.0 119:5043.0 120:785.0 121:597.0 122:83.0 123:50.0 124:7.0 126:880.0 127:441.0 128:199.0 129:554.0 13…	1017	C01606	XNGIFLGASWRNHJ-UHFFFAOYSA-N	8245.65	8254.4	5043.59	5022.19	5328.1	27212.6	16370.6	12681.2	12722.7	31612.1
phosphoglycolic acid	516255	357	521661	85:714.0 86:1028.0 87:1487.0 88:508.0 89:798.0 90:375.0 91:630.0 92:128.0 93:184.0 98:222.0 101:1327.0 102:719.0 104:538.0 105:491.0 106:312.0 107:857.0 112:533.0 115:1908.0 116:1727.0 117:2269.0 118:202.0 119:1571.0 120:353.0 121:1597.0 122:182.0 123:585.0 131:2054.0 132:483.0 133:13784.0 134:1714.0 135:7160.0 136:795.0 137:2647.0 140:572.0 147:13940.0 148:2296.0 149:1418.0 151:1156.0 152:227.0 …	529	C00988	ASCFNMCAHFUBCO-UHFFFAOYSA-N	86.087	55	6.25	47.0312	8.96552	173.913	163.333	97.0588	145.333	84.2857
phosphoethanolamine	604335	299	41988	85:4482.0 86:63617.0 87:12014.0 88:3644.0 89:3383.0 90:821.0 91:1349.0 92:430.0 93:340.0 94:5.0 95:45.0 96:789.0 97:261.0 98:2892.0 99:2491.0 100:203982.0 101:23440.0 102:10502.0 103:8600.0 104:1871.0 105:4659.0 106:990.0 107:3114.0 108:204.0 109:543.0 111:145.0 112:388.0 113:3848.0 114:98861.0 115:59768.0 116:15091.0 117:9619.0 118:1800.0 119:8190.0 120:1538.0 121:5493.0 122:606.0 123:1961.0 124…	1015	C00346	SUHOOTKUPISOBE-UHFFFAOYSA-N	3923.77	3047.2	2090.62	3933.12	7637.93	11996.1	10158.9	15627.1	8698.33	19952.1
phosphoenolpyruvate	518184	211	1685	85:722.0 87:475.0 88:135.0 89:540.0 91:470.0 92:190.0 93:453.0 94:75.0 95:114.0 98:478.0 99:505.0 100:235.0 101:256.0 102:52.0 103:1316.0 104:188.0 105:852.0 106:273.0 107:249.0 108:154.0 109:372.0 111:44.0 112:32.0 113:98.0 114:132.0 115:2290.0 116:478.0 117:879.0 118:282.0 119:1600.0 120:274.0 121:1440.0 122:140.0 123:412.0 124:34.0 126:75.0 128:64.0 129:1559.0 130:357.0 131:2281.0 132:277.0 13…	58114173	C00074	DTBNBXWJWCWCIK-UHFFFAOYSA-N	311.304	60.2	23.9062	35.625	25.1724	66.087	252.222	975.882	176.333	72.8571
phosphate	345365	314	4	85:2157.0 86:4845.0 87:5305.0 88:1544.0 89:6178.0 90:913.0 91:5486.0 92:639.0 93:1090.0 94:256.0 95:178.0 96:901.0 97:221.0 98:1216.0 99:626.0 100:3524.0 103:17906.0 104:4250.0 105:12326.0 106:1911.0 107:7514.0 108:751.0 109:2429.0 110:239.0 112:225.0 113:1044.0 114:607.0 115:23611.0 116:3246.0 117:2166.0 118:1082.0 119:15220.0 120:2183.0 121:11456.0 122:1330.0 123:5152.0 124:478.0 125:397.0 126:…	1004	C00009	NBIIXXVUZAFLBC-UHFFFAOYSA-N	22534.8	21812.8	14010.9	15323.1	36398.6	57095.7	103639	102872	45396	104515
phenylalanine	537804	192	33	85:116.0 86:960.0 87:386.0 88:130.0 89:524.0 90:333.0 91:7394.0 92:957.0 93:245.0 95:80.0 97:48.0 98:130.0 99:52.0 100:9746.0 101:1177.0 102:805.0 103:1034.0 104:243.0 105:388.0 107:71.0 113:39.0 114:39.0 115:219.0 116:165.0 117:780.0 118:464.0 119:424.0 120:416.0 121:430.0 122:59.0 123:39.0 129:97.0 130:1679.0 131:1133.0 132:1341.0 133:1146.0 134:336.0 135:293.0 136:49.0 138:34.0 139:49.0 140:25…	6140	C00079	COLNVLDHVKWLRT-QMMMGPOBSA-N	7101.59	7853.2	6348.28	6365.78	5862.76	15424.8	21787.8	20132.9	9728	25927.1
pentadecanoic acid	674647	117	1680	85:1079.0 86:936.0 87:668.0 88:311.0 89:1235.0 90:252.0 91:363.0 92:121.0 93:924.0 94:23.0 95:2663.0 96:207.0 97:1950.0 98:1682.0 99:1097.0 100:375.0 101:739.0 102:111.0 103:398.0 105:1755.0 106:21.0 107:560.0 109:714.0 110:435.0 111:832.0 112:533.0 113:210.0 114:84.0 115:386.0 116:3014.0 117:51588.0 118:5064.0 119:2265.0 120:57.0 121:350.0 122:9.0 123:205.0 124:23.0 125:265.0 126:192.0 127:184.0…	13849	C16537	WQEPLUUGTLDZJY-UHFFFAOYSA-N	1737.54	1779.2	1366.25	1289.69	1160.17	5883.91	5264.44	5078.24	3483.33	7065.71
pelargonic acid	399229	215	50	85:95.0 86:236.0 88:109.0 89:242.0 90:68.0 94:18.0 95:61.0 96:43.0 98:137.0 99:208.0 101:214.0 102:71.0 105:367.0 116:364.0 117:7457.0 118:623.0 119:191.0 123:20.0 128:63.0 129:2753.0 130:235.0 131:2172.0 132:1576.0 133:343.0 143:171.0 144:20.0 145:577.0 146:129.0 149:75.0 150:22.0 157:39.0 159:78.0 171:92.0 172:28.0 187:106.0 201:79.0 215:2429.0 216:383.0 217:112.0 221:143.0 222:38.0 252:13.0 25…	8158	C01601	FBUKVWPVBMHYJY-UHFFFAOYSA-N	3243.48	2809.4	1675.47	1778.28	2182.41	9157.83	7966.67	6021.76	3486.67	11097.9
parabanic acid	464991	100	4944	86:184.0 100:2598.0 101:191.0 102:43.0 107:53.0 110:113.0 132:10.0 180:10.0 184:81.0 185:1.0 215:53.0 216:3.0 243:231.0 258:5.0 312:3.0 349:7.0 360:7.0 402:7.0 409:10.0 429:9.0 433:1.0 447:3.0 480:21.0 483:7.0 496:10.0	67126	C00802	ZFLIKDUSUDBGCD-UHFFFAOYSA-N	402.464	1654.6	755.625	644.844	163.621	4476.96	1517.78	809.412	1655.67	1044.29
pantothenic acid	690887	201	31356	86:142.0 87:115.0 88:61.0 89:123.0 91:147.0 93:29.0 97:25.0 98:459.0 100:211.0 101:202.0 102:407.0 103:6738.0 104:460.0 105:272.0 106:32.0 114:19.0 115:305.0 116:236.0 117:4122.0 118:351.0 119:205.0 120:33.0 121:29.0 122:19.0 124:194.0 128:128.0 129:1113.0 130:360.0 131:394.0 132:39.0 133:428.0 134:46.0 135:88.0 143:489.0 144:621.0 145:402.0 146:236.0 147:1702.0 148:191.0 149:222.0 156:34.0 157:2…	6613	C00864	GHOKWGTUZJEAQD-ZETCQYMHSA-N	212.319	169.2	102.188	153.75	240	597.391	712.778	620	657.667	1213.57
panose	1189476	204	84382	88:137.0 89:780.0 90:89.0 95:39.0 97:93.0 99:89.0 100:141.0 101:402.0 102:210.0 103:3633.0 104:356.0 105:282.0 111:121.0 112:49.0 113:143.0 114:60.0 115:96.0 116:272.0 117:1771.0 118:80.0 120:50.0 123:39.0 125:91.0 127:344.0 129:1789.0 130:333.0 131:527.0 132:143.0 133:828.0 141:64.0 143:387.0 144:90.0 145:148.0 147:3308.0 148:744.0 150:76.0 151:55.0 153:120.0 154:28.0 155:263.0 156:94.0 157:274.…	94448		ZCLAHGAZPPEVDX-MQHGYYCBSA-N	293.623	122.4	41.4062	200.938	455.345	730.87	1252.22	2027.65	328	1354.29
palmitoleic acid	706508	311	96	85:405.0 86:127.0 87:100.0 88:106.0 89:342.0 90:32.0 91:410.0 92:134.0 93:696.0 94:296.0 95:1599.0 96:1826.0 97:1110.0 98:1428.0 99:386.0 100:76.0 101:299.0 102:133.0 105:458.0 107:371.0 108:267.0 109:604.0 110:792.0 111:403.0 112:293.0 113:104.0 114:41.0 115:49.0 116:721.0 117:8045.0 118:759.0 119:439.0 120:82.0 121:328.0 123:517.0 124:259.0 125:141.0 129:6070.0 130:660.0 131:1353.0 132:963.0 13…	445638	C08362	SECPZKHBENQXJG-FPLPWBNLSA-N	275.362	191.2	91.0938	77.9688	182.931	976.957	613.889	630	432.333	1059.29
oxoproline	490513	156	34039	85:946.0 86:1406.0 88:90.0 92:22.0 94:43.0 98:421.0 99:348.0 100:1360.0 101:12.0 102:4.0 108:102.0 110:312.0 111:140.0 112:1434.0 113:766.0 114:829.0 120:31.0 122:218.0 126:47.0 128:68.0 131:505.0 132:73.0 133:950.0 134:246.0 135:45.0 136:11.0 138:23.0 139:186.0 140:1791.0 141:533.0 142:494.0 144:14.0 147:9615.0 148:1422.0 149:592.0 150:86.0 152:117.0 153:34.0 154:550.0 156:67386.0 157:9187.0 158…	7405	C01879	ODHCTXKNWHHXJC-VKHMYHEASA-N	47649.1	49543.6	36516.2	45785.2	72928.6	171888	168042	266404	128012	279176
ornithine	594051	174	621	86:2512.0 87:360.0 90:9.0 94:31.0 97:64.0 98:210.0 100:1321.0 101:264.0 102:406.0 114:91.0 116:63.0 121:21.0 125:34.0 126:120.0 128:336.0 130:841.0 132:70.0 140:63.0 142:1152.0 143:341.0 144:214.0 145:68.0 146:367.0 149:149.0 150:37.0 154:124.0 158:97.0 159:55.0 161:28.0 164:28.0 169:30.0 171:51.0 172:213.0 173:64.0 174:5256.0 175:719.0 176:244.0 177:52.0 184:18.0 186:1225.0 187:241.0 188:102.0 1…	6262	C00077	AHLPHDHHMVZTML-BYPYZUCNSA-N	3358.99	3012	4503.59	2600.16	3297.76	7083.04	15002.2	25851.2	7291.67	11984.3
oleic acid	779120	339	43	85:2268.0 86:703.0 87:608.0 88:472.0 89:1302.0 90:134.0 91:1987.0 92:342.0 93:2662.0 94:1268.0 95:7406.0 96:10672.0 97:6738.0 98:7712.0 99:1578.0 100:201.0 101:682.0 102:145.0 103:388.0 104:124.0 105:1450.0 106:261.0 107:1323.0 108:726.0 109:3302.0 110:3665.0 111:2689.0 112:1153.0 113:264.0 114:114.0 115:259.0 116:3180.0 117:34280.0 118:3347.0 119:2670.0 120:259.0 121:1238.0 122:553.0 123:2546.0 …	445639	C00712	ZQPPMHVWECSIRJ-KTKRTIGZSA-N	1647.97	763.6	537.031	288.281	956.034	4232.61	2063.89	2994.71	1763.67	4417.86
N-methyl-UMP	974825	169	84922	85:28.0 86:48.0 87:183.0 89:217.0 92:174.0 93:138.0 94:91.0 95:208.0 96:508.0 97:468.0 98:209.0 99:978.0 100:227.0 101:662.0 102:270.0 103:356.0 104:117.0 107:49.0 108:57.0 109:454.0 110:126.0 111:230.0 112:180.0 113:625.0 114:69.0 115:439.0 116:277.0 117:241.0 118:58.0 119:216.0 121:181.0 122:31.0 123:149.0 124:166.0 125:243.0 126:557.0 127:621.0 128:186.0 129:1679.0 130:235.0 131:210.0 132:172.…	44602426		KZSHODFDDQCIMT-ZOQUXTDFSA-N	50.5797	34.4	18.4375	37.3438	427.759	120.435	301.111	490.588	181.333	538.571
nicotinamide	471602	179	84542	86:209.0 89:162.0 90:198.0 92:127.0 93:263.0 94:195.0 100:836.0 102:136.0 103:220.0 104:2595.0 105:4174.0 106:810.0 108:61.0 119:174.0 120:170.0 122:157.0 123:39.0 135:126.0 136:6136.0 137:808.0 138:240.0 139:45.0 148:164.0 150:54.0 151:55.0 161:87.0 163:218.0 164:32.0 165:80.0 166:33.0 175:86.0 178:33.0 179:15388.0 180:2109.0 181:675.0 182:48.0 193:1190.0 194:529.0 195:117.0	936	C00153	DFPAKSUCGFBDDF-UHFFFAOYSA-N	1733.91	1766.4	1156.56	1351.25	1533.62	4828.7	4299.44	6711.76	3745.67	8432.14
N-acetylneuraminic acid	913814	246	31556	87:2.0 88:19.0 89:1300.0 90:56.0 91:7.0 93:21.0 94:23.0 95:42.0 96:295.0 98:116.0 99:213.0 100:234.0 101:531.0 102:111.0 103:2211.0 104:276.0 105:35.0 106:63.0 107:79.0 111:31.0 112:119.0 113:26.0 114:304.0 115:184.0 116:1308.0 117:1566.0 118:184.0 119:106.0 121:35.0 122:115.0 123:113.0 124:32.0 125:26.0 126:253.0 128:489.0 129:735.0 130:200.0 131:808.0 132:513.0 133:1833.0 134:323.0 135:253.0 13…	439197	C00270	SQVRNKJHWKZAKO-LUWBGTNYSA-N	18.5507	297.4	34.2188	12.0312	82.931	39.5652	94.4444	842.353	98.6667	280
N-acetylmannosamine	722897	319	14817	85:4.0 86:39.0 87:791.0 88:39.0 89:233.0 90:24.0 91:8.0 92:15.0 93:43.0 94:13.0 95:18.0 96:9.0 97:4.0 98:45.0 99:101.0 100:46.0 101:79.0 102:5.0 103:418.0 104:33.0 105:43.0 106:8.0 107:21.0 108:29.0 109:20.0 110:98.0 111:30.0 112:44.0 113:62.0 114:48.0 115:13.0 116:132.0 117:365.0 118:46.0 119:28.0 120:11.0 121:28.0 122:10.0 123:17.0 124:10.0 125:23.0 127:3.0 128:48.0 129:623.0 130:79.0 131:125.0…	439281	C00645	OVRNDRQMDRJTHS-ZTVVOAFPSA-N	194.203	192.2	120.469	134.531	128.966	424.348	433.333	371.176	159	606.429
N-acetylaspartic acid	548028	158	4081	85:424.0 86:274.0 87:183.0 88:123.0 93:100.0 94:61.0 95:123.0 98:237.0 99:211.0 100:820.0 101:420.0 102:186.0 103:219.0 104:72.0 107:36.0 109:95.0 110:133.0 111:191.0 112:302.0 113:107.0 114:107.0 115:220.0 116:1962.0 117:4292.0 118:543.0 119:205.0 120:45.0 121:29.0 123:35.0 124:18.0 128:132.0 129:1942.0 130:860.0 131:1103.0 132:1033.0 133:678.0 134:131.0 135:58.0 137:52.0 138:25.0 139:83.0 141:4…	65065	C01042	OTCCIMWXFLJLIA-BYPYZUCNSA-N	632.754	774.4	504.844	833.125	1532.93	2612.61	3703.33	2880	1900	5555.71
myristic acid	634414	285	127	85:1672.0 86:922.0 87:259.0 88:617.0 89:2301.0 90:194.0 91:565.0 93:1089.0 94:262.0 95:2947.0 96:479.0 97:1977.0 98:1752.0 99:1650.0 100:382.0 101:1406.0 104:452.0 105:1305.0 106:321.0 107:394.0 108:204.0 109:725.0 110:354.0 111:699.0 112:710.0 116:3547.0 117:55137.0 118:5160.0 119:1775.0 120:155.0 121:314.0 122:68.0 123:74.0 124:132.0 125:204.0 128:186.0 129:23236.0 130:2963.0 131:10163.0 132:11…	11005	C06424	TUNFSRHWOTWDNC-UHFFFAOYSA-N	330	405.2	206.719	277.5	279.483	1409.57	873.889	824.118	615	1408.57
myo-inositol	731021	305	24347	85:18.0 87:302.0 88:118.0 89:248.0 90:4.0 92:38.0 94:27.0 97:55.0 98:95.0 99:262.0 100:138.0 101:281.0 102:26.0 103:2005.0 104:329.0 105:137.0 107:121.0 108:50.0 109:101.0 110:52.0 111:293.0 112:95.0 113:237.0 114:92.0 115:34.0 116:48.0 117:1103.0 118:43.0 119:114.0 120:67.0 121:65.0 126:63.0 127:302.0 128:177.0 129:2516.0 130:107.0 131:804.0 132:51.0 133:1882.0 134:82.0 136:2.0 139:1.0 140:48.0 …	892	C00137	CDAISMWEOUEBRE-UHFFFAOYSA-N	39211.7	34124	17304.5	39744.2	31238.1	79173	157302	149816	82266.3	195524
methylamine	158102	171	62244	85:114426.0 94:876.0 96:51522.0 97:69504.0 98:16336.0 99:352956.0 100:363759.0 101:40438.0 109:411.0 110:1515.0 111:250151.0 112:40875.0 113:82328.0 114:36156.0 115:28628.0 116:12745.0 121:1004.0 122:634.0 123:1986.0 124:3074.0 125:18428.0 126:26395.0 127:26518.0 128:1989.0 129:16455.0 130:263359.0 131:34553.0 132:18646.0 136:345.0 138:3710.0 139:41262.0 140:12864.0 141:163262.0 142:26708.0 143:2…	6329	C00218	BAVYZALUXZFZLV-UHFFFAOYSA-N	31640.7	51534.4	43655.2	63520.6	28916.9	123093	157341	147728	90505	200222
methionine sulfoxide	637588	128	1678	85:111.0 86:364.0 88:603.0 89:480.0 90:1509.0 91:197.0 92:84.0 93:154.0 95:15.0 97:671.0 98:290.0 99:172.0 100:3967.0 101:724.0 102:1925.0 103:992.0 104:302.0 105:398.0 108:181.0 110:1218.0 111:125.0 112:950.0 113:82.0 114:1237.0 115:308.0 116:243.0 117:622.0 118:349.0 119:370.0 120:31.0 126:441.0 127:60.0 128:36136.0 129:5558.0 130:2232.0 131:472.0 132:667.0 133:2030.0 134:1330.0 136:77.0 138:1.…	158980	C02989	QEFRNWWLZKMPFJ-YGVKFDHGSA-N	2425.07	3793.6	3425.62	3011.25	1852.24	8234.35	14464.4	14246.5	6013.33	7751.43
methionine sulfone	626468	128	1801	87:193.0 90:33.0 91:5.0 93:27.0 97:23.0 98:44.0 99:135.0 100:561.0 102:243.0 103:81.0 105:123.0 106:7.0 107:24.0 109:8.0 110:62.0 112:135.0 114:336.0 115:47.0 117:114.0 121:42.0 122:25.0 123:29.0 124:17.0 126:118.0 128:9815.0 129:1441.0 130:726.0 131:69.0 132:103.0 133:2.0 134:16.0 136:49.0 137:347.0 138:53.0 139:125.0 141:48.0 142:109.0 146:19.0 147:250.0 149:71.0 152:27.0 155:27.0 162:10.0 166:…	445282		UCUNFLYVYCGDHP-BYPYZUCNSA-N	550.435	873.8	500.938	447.188	139.138	1534.35	1355	349.412	1271.67	386.429
methionine	483560	176	45	86:209.0 87:157.0 88:89.0 92:28.0 96:49.0 98:179.0 100:943.0 101:113.0 102:175.0 103:199.0 104:109.0 105:441.0 107:31.0 114:409.0 115:107.0 117:136.0 118:21.0 122:14.0 128:6524.0 129:603.0 130:496.0 131:1184.0 132:354.0 134:118.0 144:59.0 145:49.0 146:97.0 147:486.0 148:243.0 149:200.0 151:51.0 159:53.0 160:202.0 161:47.0 162:43.0 163:30.0 164:16.0 172:30.0 174:90.0 175:14.0 176:5168.0 177:722.0 …	6137	C00073	FFEARJCKVFRZRR-BYPYZUCNSA-N	121.594	194.4	127.031	60.3125	4083.45	204.783	462.222	320.588	337.333	18602.9
methanolphosphate	289520	241	5393	91:189.0 98:118.0 99:213.0 109:13.0 110:42.0 115:116.0 117:125.0 118:94.0 119:81.0 121:107.0 122:6.0 123:105.0 130:13.0 133:646.0 134:53.0 135:408.0 136:125.0 137:176.0 143:34.0 144:4.0 151:78.0 158:18.0 160:2.0 163:856.0 164:67.0 165:58.0 167:92.0 168:16.0 181:147.0 184:128.0 195:233.0 198:4.0 210:1.0 211:438.0 212:72.0 213:19.0 225:3.0 228:46.0 239:1.0 241:2338.0 242:433.0 243:249.0 244:9.0 256…	13130		CAAULPUQFIIOTL-UHFFFAOYSA-N	814.493	532	632.812	885.625	1947.41	1116.09	3772.78	2870	1156.67	5227.86
mannose	645856	205	70	85:142.0 89:1499.0 90:197.0 97:127.0 100:159.0 101:419.0 103:3780.0 104:287.0 105:648.0 112:23.0 113:305.0 114:520.0 115:388.0 116:86.0 117:2228.0 118:207.0 119:568.0 124:18.0 125:22.0 129:3108.0 131:511.0 133:1928.0 134:567.0 135:210.0 141:65.0 143:275.0 144:234.0 147:7354.0 150:205.0 152:14.0 157:1447.0 158:309.0 159:104.0 160:3213.0 161:172.0 162:117.0 163:130.0 164:22.0 167:7.0 169:89.0 170:1…	18950	C00159	WQZGKKKJIJFFOK-QTVWNMPRSA-N	533.623	198	171.094	1066.88	472.414	1556.96	1868.89	1909.41	773.667	2119.29
mannoheptulose	735323	319	3244	85:1141.0 86:451.0 87:885.0 88:794.0 89:7966.0 90:778.0 91:624.0 93:87.0 94:49.0 95:261.0 96:255.0 97:763.0 98:285.0 99:645.0 100:1414.0 101:2282.0 102:588.0 103:22851.0 104:2059.0 105:1722.0 106:141.0 108:12.0 109:340.0 110:235.0 111:311.0 113:842.0 114:5548.0 115:953.0 116:1164.0 117:12085.0 118:1540.0 119:1530.0 120:118.0 123:92.0 125:29.0 126:101.0 127:736.0 128:479.0 129:16363.0 130:2769.0 1…			HSNZZMHEPUFJNZ-QMTIVRBISA-N	35.0725	40	26.5625	51.25	46.8966	160	170	161.176	80.6667	236.429
maltotriose	1176044	361	84521	85:2289.0 86:1107.0 87:1856.0 88:1048.0 89:11031.0 90:1060.0 91:652.0 92:201.0 93:121.0 94:240.0 95:525.0 96:664.0 97:2907.0 98:443.0 99:1934.0 100:3182.0 101:6896.0 102:3193.0 103:45196.0 104:4117.0 105:5028.0 106:356.0 107:488.0 108:225.0 109:2412.0 110:402.0 111:1693.0 112:454.0 113:1828.0 114:1470.0 115:2305.0 116:3828.0 117:26968.0 118:2734.0 119:2261.0 120:199.0 121:186.0 122:101.0 123:327.…	439586	C01835	FYGDTMLNYKFZSV-DZOUCCHMSA-N	550	213	60.1562	391.094	731.552	739.13	2620	4071.76	935	3330.71
maltose	946601	361	1979	85:18.0 86:40.0 87:38.0 89:640.0 90:50.0 94:3.0 95:51.0 96:226.0 97:52.0 98:60.0 99:10.0 100:262.0 101:31.0 102:157.0 103:2571.0 104:171.0 105:231.0 108:7.0 109:86.0 111:17.0 112:13.0 113:130.0 114:62.0 116:82.0 117:1560.0 118:98.0 119:98.0 125:5.0 127:10.0 128:39.0 129:1849.0 130:331.0 131:223.0 132:24.0 133:813.0 134:81.0 140:25.0 141:77.0 142:107.0 143:428.0 145:58.0 147:3256.0 148:427.0 149:3…	439186	C00208	GUBGYTABKSRVRQ-PICCSMPSSA-N	5447.39	1899.6	823.281	2676.41	5454.31	10721.3	15836.1	43701.2	6220	18120
malonic acid	305372	233	16918	85:1026.0 86:1326.0 87:4220.0 88:2045.0 89:1145.0 90:185.0 91:256.0 93:120.0 94:177.0 95:78.0 96:135.0 97:304.0 98:370.0 99:12693.0 100:1810.0 101:5145.0 102:1329.0 103:2418.0 104:448.0 105:1540.0 107:59.0 108:167.0 109:3011.0 110:122.0 111:448.0 113:89.0 114:57.0 115:3728.0 116:2072.0 117:4257.0 118:696.0 119:863.0 120:61.0 122:131.0 124:104.0 126:90.0 127:206.0 130:370.0 131:7673.0 132:1197.0 1…	867	C00383	OFOBLEOULBTSOW-UHFFFAOYSA-N	136.377	152.8	65	28.125	41.8966	225.652	135	331.176	103	311.429
malic acid	463180	233	1391	85:66.0 87:316.0 88:106.0 89:148.0 90:42.0 95:37.0 99:129.0 101:4462.0 102:488.0 103:641.0 104:93.0 105:294.0 115:533.0 116:432.0 117:2305.0 118:259.0 119:501.0 120:70.0 121:62.0 124:21.0 129:385.0 131:1945.0 132:129.0 133:6850.0 134:1075.0 135:667.0 136:51.0 137:33.0 139:20.0 142:41.0 143:745.0 144:107.0 145:145.0 147:21089.0 148:2969.0 149:2528.0 150:99.0 151:286.0 153:24.0 158:12.0 159:29.0 16…	525	C00711	BJEPYKJPYRNKOW-UHFFFAOYSA-N	2299.28	2539.2	2205.78	1783.28	4042.59	6194.78	8731.11	10707.1	5797.67	10779.3
maleimide	245118	154	1743	85:294.0 86:375.0 87:61.0 88:60.0 92:7.0 93:188.0 94:171.0 96:191.0 97:130.0 99:129.0 100:1406.0 101:44.0 102:144.0 103:750.0 105:72.0 107:179.0 110:1243.0 111:89.0 114:287.0 115:459.0 116:31.0 117:256.0 126:37.0 127:659.0 128:781.0 130:926.0 131:244.0 133:167.0 134:886.0 135:5.0 141:1.0 144:9.0 146:57.0 147:1899.0 149:79.0 150:32.0 154:6151.0 155:630.0 156:263.0 157:17.0 160:56.0 167:18.0 168:5.…	10935	C07272	PEEHTFAAVSWFBL-UHFFFAOYSA-N	428.551	386.6	332.344	284.062	352.586	1153.91	2101.11	1474.71	784.333	2043.57
lyxitol	573587	217	233	85:649.0 86:59.0 87:142.0 88:75.0 89:607.0 95:25.0 97:25.0 99:247.0 100:57.0 101:550.0 102:92.0 103:6136.0 104:480.0 105:198.0 106:44.0 111:98.0 112:73.0 113:193.0 114:48.0 115:140.0 116:225.0 117:3144.0 118:289.0 119:258.0 120:15.0 127:102.0 129:2235.0 130:260.0 131:777.0 133:1341.0 134:87.0 135:42.0 141:89.0 143:195.0 144:16.0 145:61.0 147:6082.0 148:964.0 149:538.0 150:39.0 151:43.0 157:231.0 …	439255	C00532	HEBKCHPVOIAQTA-IMJSIDKUSA-N	549.565	807.4	503.438	675	730.862	2231.74	3023.89	1994.12	1410	3363.57
lysine	663483	317	12	85:2755.0 86:29130.0 87:3786.0 88:12077.0 89:1291.0 90:709.0 92:136.0 93:103.0 94:668.0 95:313.0 96:506.0 97:609.0 98:2819.0 99:1955.0 100:31497.0 101:4429.0 102:7671.0 103:3645.0 104:565.0 105:379.0 106:83.0 107:97.0 108:128.0 109:134.0 110:753.0 111:416.0 112:6522.0 113:2018.0 114:7116.0 115:10574.0 116:3465.0 117:4929.0 118:1028.0 119:900.0 120:191.0 121:127.0 123:145.0 124:606.0 125:212.0 126…	5962	C00047	KDXKERNSBIXSRK-YFKPBYRVSA-N	3109.42	3848.6	3067.97	2821.72	3485.86	6059.57	13369.4	15140.6	5550.67	14010
linoleic acid	777414	337	165	85:1534.0 86:470.0 87:386.0 88:244.0 89:1256.0 90:176.0 91:6885.0 92:1525.0 93:8654.0 94:6153.0 95:14372.0 96:7918.0 97:3896.0 98:518.0 99:829.0 100:115.0 101:441.0 102:166.0 103:421.0 104:436.0 105:2615.0 106:995.0 107:4482.0 108:3591.0 109:5935.0 110:3865.0 111:1556.0 112:178.0 113:194.0 115:385.0 116:1903.0 117:9875.0 118:1041.0 119:1844.0 120:836.0 121:4850.0 122:2280.0 123:2389.0 124:1664.0 …	5280450	C01595	OYHQOLUKZRVURQ-HZJYTTRNSA-N	624.203	270.6	180.469	170.312	331.207	1634.35	797.778	1592.35	757.333	1633.57
leucine	345845	158	1794	86:1186.0 91:1133.0 94:62.0 97:1860.0 98:2022.0 99:683.0 100:12586.0 101:4444.0 102:32478.0 104:6759.0 105:3088.0 107:2866.0 108:496.0 109:4719.0 111:327.0 113:1591.0 114:423.0 115:2890.0 116:9750.0 117:645.0 119:20827.0 120:3522.0 121:13548.0 122:1551.0 123:10368.0 124:1092.0 128:3884.0 129:571.0 130:3830.0 132:523.0 133:190410.0 134:12073.0 135:57164.0 136:2921.0 137:40880.0 138:3944.0 139:5217…	6106	C00123	ROHFNLRQFUQHCH-YFKPBYRVSA-N	31508.1	46334.4	35245.6	29764.2	26020.9	77264.8	98741.1	90020	47905.3	123282
lactose	936998	204	217651	85:718.0 86:125.0 87:742.0 88:514.0 89:1519.0 90:90.0 91:1172.0 92:290.0 93:2096.0 94:473.0 95:8128.0 96:660.0 97:648.0 98:146.0 99:644.0 100:89.0 101:2780.0 102:491.0 103:10066.0 104:786.0 105:602.0 106:52.0 107:403.0 108:128.0 109:536.0 111:245.0 112:51.0 113:534.0 114:16.0 115:273.0 116:1295.0 117:4056.0 118:232.0 119:356.0 120:59.0 121:632.0 122:23.0 123:606.0 124:68.0 125:108.0 126:48.0 127:…	6134	C01970	GUBGYTABKSRVRQ-DCSYEGIMSA-N	143.623	177	100.312	98.75	96.5517	238.261	489.444	1339.41	217.667	738.571
lactic acid	219848	191	46123	86:16619.0 87:146789.0 88:203478.0 89:44021.0 90:4589.0 91:5399.0 92:2326.0 93:2115.0 94:10118.0 95:3417.0 96:954.0 97:589.0 99:12540.0 100:2928.0 101:119286.0 102:104206.0 103:90957.0 104:16144.0 105:36142.0 106:5020.0 107:5840.0 108:885.0 109:791.0 110:2194.0 113:11122.0 114:2567.0 115:74843.0 116:33695.0 117:2428105.0 118:268597.0 119:128879.0 120:10300.0 121:3135.0 122:950.0 123:1352.0 124:11…	612	C01432	JVTAAEKCZFNVCJ-UHFFFAOYSA-N	35259.4	126787	123212	41619.7	53093.6	131209	190628	160842	120367	255983
isothreonic acid	489385	292	1679	85:304.0 86:391.0 88:631.0 89:4158.0 90:414.0 91:179.0 92:233.0 93:215.0 94:45.0 96:145.0 97:116.0 98:15.0 99:816.0 100:110.0 101:2762.0 102:21122.0 103:20966.0 104:2634.0 105:1408.0 106:64.0 107:560.0 108:290.0 109:71.0 110:395.0 111:105.0 113:1032.0 114:253.0 115:1508.0 116:877.0 117:33848.0 118:3267.0 119:2907.0 120:140.0 121:96.0 122:8.0 124:18.0 125:13.0 127:531.0 128:50.0 129:6995.0 130:178…	151152	C00639	JPIJQSOTBSSVTP-GBXIJSLDSA-N	373.043	538.6	517.188	554.531	501.897	1742.61	2044.44	995.294	883.667	2474.29
isoleucine	359251	158	15	85:1549.0 86:3001.0 87:645.0 88:285.0 89:271.0 90:580.0 91:64.0 92:52.0 95:58.0 96:323.0 97:189.0 98:829.0 99:977.0 100:9875.0 101:1414.0 102:3456.0 103:1535.0 104:311.0 105:134.0 111:127.0 112:440.0 113:373.0 114:1505.0 115:765.0 116:651.0 118:274.0 119:292.0 121:53.0 123:27.0 126:183.0 128:1693.0 129:920.0 130:964.0 131:1559.0 132:2068.0 133:2024.0 135:106.0 142:989.0 143:511.0 144:398.0 145:30…	6306	C00407	AGPKZVBTJJNPAG-WHFBIAKZSA-N	15597.2	20517.8	15824.8	13494.8	12501.4	36578.7	45248.9	40033.5	22246.3	55677.9
inositol-4-monophosphate	846510	315	45351	85:1.0 86:238.0 87:154.0 88:1.0 99:434.0 101:763.0 103:1909.0 104:364.0 107:288.0 109:401.0 111:550.0 113:450.0 119:195.0 125:220.0 127:391.0 129:3705.0 130:1560.0 131:1864.0 132:3.0 133:4462.0 134:304.0 135:447.0 137:223.0 138:1.0 139:209.0 141:161.0 142:575.0 143:2116.0 144:28.0 147:20267.0 148:1900.0 149:2880.0 150:263.0 151:313.0 152:31.0 153:199.0 154:147.0 155:384.0 156:200.0 157:357.0 158:…	440043	C03546	INAPMGSXUVUWAF-GFWFORPUSA-N	176.087	117.8	95.3125	114.219	357.069	309.13	421.667	467.059	250.333	832.857
inosine 5-monophosphate	1017548	169	377446	85:1223.0 86:763.0 87:856.0 92:292.0 93:839.0 94:356.0 98:478.0 99:1155.0 100:893.0 101:1046.0 103:1223.0 104:397.0 107:485.0 109:455.0 112:415.0 113:1536.0 115:1844.0 116:806.0 119:523.0 120:277.0 121:526.0 123:477.0 124:166.0 125:816.0 126:327.0 127:1125.0 129:3455.0 131:644.0 133:6173.0 134:1236.0 135:1619.0 136:378.0 137:1026.0 138:868.0 139:540.0 140:1833.0 141:1456.0 142:1332.0 143:1335.0 1…	8582	C00130	GRSZFWQUAKGDAV-KQYNXXCUSA-N	4.2029	27.4	8.4375	17.8125	179.138	102.609	103.889	262.353	109.667	380.714
inosine	897434	230	84524	85:1568.0 86:780.0 87:1166.0 88:560.0 89:1904.0 91:15501.0 92:2918.0 93:6326.0 94:1647.0 95:2401.0 97:1081.0 98:220.0 99:1165.0 100:804.0 101:3341.0 102:808.0 103:15276.0 104:2320.0 105:6001.0 106:3197.0 107:1491.0 108:2478.0 109:746.0 110:1136.0 111:1921.0 112:413.0 113:1448.0 114:353.0 115:3043.0 116:2998.0 117:9407.0 118:1635.0 119:4572.0 120:1119.0 121:826.0 122:365.0 123:390.0 124:342.0 125:…	6021	C00294	UGQMRVRMYYASKQ-KQYNXXCUSA-N	3893.62	2933.6	1695.16	1320.78	1495	1826.09	4892.78	18867.1	9164.33	5625.71
indole-3-propionic acid	779808	202	84924	85:131.0 86:195.0 87:383.0 88:87.0 89:399.0 90:136.0 91:4648.0 92:741.0 93:5094.0 94:2170.0 95:3727.0 100:267.0 101:163.0 102:233.0 104:88.0 105:1610.0 106:415.0 107:2058.0 108:2307.0 109:816.0 113:67.0 115:298.0 116:334.0 119:835.0 120:333.0 121:1207.0 122:635.0 123:131.0 126:128.0 128:139.0 129:1859.0 130:752.0 131:1092.0 133:989.0 134:277.0 135:821.0 136:465.0 139:35.0 141:53.0 142:82.0 144:13…	3744		GOLXRNDWAUTYKT-UHFFFAOYSA-N	1040.29	806	722.188	647.5	1548.79	1829.57	3713.33	4914.12	1262.33	6269.29
indole-3-lactate	764079	202	390397	85:444.0 88:82.0 93:562.0 98:2672.0 99:397.0 100:151.0 102:683.0 103:415.0 105:150.0 106:86.0 115:522.0 117:416.0 120:61.0 125:33.0 127:108.0 128:271.0 129:831.0 130:1029.0 131:634.0 132:302.0 133:615.0 134:42.0 140:85.0 142:388.0 143:138.0 144:158.0 145:353.0 146:127.0 147:2739.0 148:571.0 149:215.0 153:26.0 154:62.0 156:176.0 158:86.0 160:83.0 162:56.0 164:36.0 168:77.0 170:236.0 171:61.0 172:1…	92904		XGILAAMKEQUXLS-UHFFFAOYSA-N	64.7826	54.6	32.0312	89.8438	43.4483	174.783	267.778	304.706	74.3333	340
hypoxanthine	619128	265	1663	85:17650.0 86:12163.0 87:3151.0 88:967.0 89:1497.0 90:1362.0 91:1011.0 92:2327.0 93:2705.0 94:2109.0 95:8249.0 96:4731.0 97:4274.0 98:10523.0 99:10631.0 100:18705.0 101:4328.0 102:2856.0 103:1825.0 104:825.0 105:732.0 106:877.0 107:1246.0 108:1010.0 109:1929.0 110:7804.0 111:16720.0 112:8157.0 113:3184.0 114:2386.0 115:2768.0 116:1782.0 117:3672.0 118:1096.0 119:3047.0 120:887.0 121:1152.0 122:16…	790	C00262	FDGQSTZJBFJUBT-UHFFFAOYSA-N	8603.91	6765.2	4465.62	2948.28	3799.31	6974.35	12945.6	22626.5	10923.7	16814.3
hypotaurine	525092	188	31223	86:1014.0 87:116.0 88:90.0 89:68.0 90:17.0 91:63.0 92:40.0 94:26.0 98:37.0 99:240.0 100:6173.0 101:708.0 102:301.0 103:213.0 104:146.0 105:183.0 106:48.0 110:49.0 113:142.0 114:1274.0 117:377.0 118:68.0 119:29.0 120:26.0 121:58.0 122:28.0 123:14.0 126:44.0 127:49.0 128:31.0 129:49.0 130:843.0 131:338.0 133:665.0 134:59.0 135:121.0 136:23.0 137:78.0 140:230.0 141:34.0 142:206.0 144:249.0 145:134.0…	107812	C00519	VVIUBCNYACGLLV-UHFFFAOYSA-N	119.71	144.4	128.125	332.031	1406.21	839.13	963.333	443.529	262.333	6987.86
hydroquinone	422583	239	16709	85:15.0 86:19.0 88:14.0 91:275.0 94:176.0 95:72.0 96:114.0 97:3.0 98:65.0 110:71.0 112:755.0 113:60.0 120:6.0 123:15.0 124:34.0 130:1.0 134:225.0 135:23.0 138:35.0 140:20.0 144:12.0 147:267.0 167:13.0 174:41.0 182:51.0 196:25.0 211:51.0 212:37.0 223:305.0 224:15.0 225:20.0 237:5.0 239:2779.0 240:576.0 241:199.0 254:1651.0 255:346.0 256:81.0 258:5.0 261:4.0 299:12.0 301:9.0 316:15.0 327:20.0 333:7…	785	C00530	QIGBRXMKCJKVMJ-UHFFFAOYSA-N	136.522	309	268.594	199.219	52.069	761.739	488.333	177.059	752.667	221.429
hydrogen sulfide	161361	163	62806	85:24080.0 88:3784.0 89:22028.0 90:136761.0 91:53279.0 92:14695.0 93:5083.0 94:188.0 103:13817.0 105:6961.0 106:6850.0 107:1597.0 108:999.0 109:715.0 111:1413.0 113:6007.0 118:1720.0 119:17538.0 120:2810.0 121:3158.0 122:714.0 123:596.0 131:31212.0 132:4741.0 133:35707.0 134:5250.0 135:3774.0 136:427.0 137:515.0 138:256.0 147:90978.0 148:13068.0 149:11072.0 150:894.0 151:837.0 162:773.0 163:18805…	18779926	C00087	RWSOTUBLDIXVET-UHFFFAOYSA-N	992.899	837	690.938	1348.75	2035.34	3173.91	7352.22	6850	2281.67	9662.86
homoserine	443878	218	2849	101:66.0 102:400.0 103:4169.0 104:311.0 105:88.0 108:5.0 113:20.0 114:56.0 115:64.0 116:6.0 117:924.0 118:50.0 125:1.0 128:3071.0 129:503.0 130:734.0 131:345.0 132:149.0 133:513.0 134:269.0 135:55.0 139:3.0 140:11.0 141:19.0 145:11.0 146:159.0 147:1347.0 148:40.0 149:294.0 157:459.0 158:17.0 159:17.0 172:20.0 177:38.0 180:8.0 184:17.0 185:46.0 191:9.0 199:4.0 200:1.0 202:287.0 204:73.0 208:3.0 21…	12647	C00263	UKAUYVFTDYCKQA-VKHMYHEASA-N	61.5942	73.2	42.1875	74.8438	44.4828	209.13	247.778	185.882	171.667	280
homocysteine	551811	128	102232	88:80.0 90:188.0 91:295.0 98:193.0 99:67.0 100:1191.0 101:132.0 102:55.0 108:31.0 109:39.0 112:73.0 113:98.0 114:223.0 115:123.0 116:59.0 118:75.0 119:1216.0 120:56.0 121:71.0 123:13.0 125:39.0 128:4698.0 129:1073.0 130:339.0 131:254.0 132:179.0 133:308.0 134:77.0 137:23.0 138:17.0 139:26.0 141:15.0 142:46.0 146:42.0 147:1381.0 148:111.0 149:231.0 156:17.0 157:19.0 159:38.0 161:36.0 162:46.0 163:…	6971015	C00155	FFFHZYDWPBMWHY-VKHMYHEASA-N	440.145	307.6	313.906	329.531	110.862	1088.7	1493.89	1002.94	530.667	755.714
heptanoic acid	286291	187	122191	85:1365.0 86:1735.0 87:501.0 88:1264.0 89:1213.0 90:270.0 91:407.0 93:794.0 95:6639.0 96:513.0 97:544.0 99:1392.0 100:205.0 101:2510.0 102:402.0 105:3672.0 106:267.0 110:94.0 111:372.0 112:646.0 113:431.0 115:387.0 116:4334.0 117:46601.0 118:4453.0 119:1949.0 120:107.0 123:19.0 125:39.0 128:247.0 129:13878.0 131:16378.0 132:12189.0 133:2234.0 134:518.0 141:100.0 143:2895.0 144:360.0 145:3226.0 14…	8094	C17714	MNWFXJYAOYHMED-UHFFFAOYSA-N	807.391	813.2	553.906	460.938	550.69	2985.65	2216.67	1483.53	1031.33	4124.29
heptadecanoic acid	751309	117	727	86:84.0 89:126.0 93:146.0 95:297.0 97:364.0 98:171.0 99:152.0 101:71.0 105:120.0 107:47.0 109:65.0 111:142.0 112:68.0 113:69.0 116:319.0 117:6884.0 118:515.0 119:190.0 123:26.0 125:38.0 129:2928.0 130:357.0 131:779.0 132:2003.0 133:510.0 134:126.0 141:18.0 143:248.0 145:1080.0 146:130.0 149:39.0 152:19.0 153:14.0 159:91.0 163:18.0 171:63.0 174:86.0 177:28.0 182:19.0 187:82.0 189:15.0 197:18.0 201…	10465		KEMQGTRYUADPNZ-UHFFFAOYSA-N	1180.87	1007.2	757.5	681.562	720.345	3689.57	3285.56	2897.65	2183.33	3666.43
guanosine	954962	324	1966	85:1543.0 86:695.0 87:960.0 88:305.0 89:2775.0 90:249.0 91:343.0 93:203.0 94:284.0 95:499.0 96:239.0 97:2078.0 98:737.0 99:4070.0 100:2326.0 101:4073.0 102:1037.0 103:34450.0 104:3406.0 105:1568.0 106:62.0 107:214.0 109:142.0 110:455.0 111:1465.0 112:454.0 113:1897.0 114:483.0 115:8354.0 116:2447.0 117:6988.0 118:924.0 119:1155.0 120:232.0 121:117.0 122:147.0 123:259.0 124:207.0 125:458.0 126:538…	6802	C00387	NYHBQMYGNKIUIF-UUOKFMHZSA-N	163.623	72.6	61.875	54.375	78.7931	105.652	177.222	460.588	186.667	316.429
glycine	368707	248	6	85:2882.0 86:87494.0 87:10917.0 88:4018.0 89:822.0 92:65.0 93:42.0 94:27.0 95:426.0 96:50.0 97:67.0 99:1489.0 100:53029.0 101:10140.0 102:5892.0 103:928.0 105:1276.0 110:146.0 113:1787.0 114:44.0 115:2820.0 116:1864.0 117:12472.0 118:47.0 119:3422.0 122:40.0 123:85.0 125:63.0 129:156.0 130:9640.0 131:7466.0 132:862.0 133:31722.0 134:5661.0 135:2633.0 144:2949.0 145:349.0 146:1208.0 147:26782.0 14…	750	C00037	DHMQDGOQFOQNFH-UHFFFAOYSA-N	39291	41542.8	30748.6	47723.9	45421.9	145235	174953	154512	85267	189499
glycerol-alpha-phosphate	590747	357	1687	85:750.0 87:846.0 88:468.0 89:1193.0 90:82.0 91:168.0 92:114.0 93:127.0 94:26.0 95:116.0 97:212.0 98:232.0 99:483.0 101:13348.0 102:1461.0 103:9463.0 104:991.0 105:689.0 106:35.0 107:239.0 108:36.0 109:51.0 111:385.0 113:2220.0 114:284.0 115:2195.0 116:2414.0 117:2066.0 118:407.0 119:755.0 120:59.0 121:349.0 122:90.0 123:101.0 125:30.0 127:73.0 129:6764.0 130:1365.0 131:6671.0 132:512.0 133:8224.…	754	C03189	AWUCVROLDVIAJX-UHFFFAOYSA-N	3351.3	4781.6	2436.72	4010	5365.34	12559.6	14188.3	13491.2	6968	23367.1
glycerol-3-galactoside	800205	204	100875	85:119.0 86:50.0 88:92.0 89:704.0 90:63.0 97:170.0 99:209.0 101:1588.0 102:180.0 103:7466.0 104:638.0 105:274.0 113:140.0 114:16.0 115:228.0 116:505.0 117:2068.0 118:19.0 119:111.0 129:3086.0 130:248.0 131:1536.0 132:221.0 133:1744.0 135:112.0 136:31.0 141:23.0 143:419.0 144:45.0 147:6254.0 148:466.0 149:464.0 150:25.0 158:13.0 159:168.0 169:405.0 172:18.0 175:156.0 189:502.0 190:237.0 191:1005.0…	16048618	C05401	NHJUPBDCSOGIKX-NTXXKDEISA-N	73.0435	74.8	64.6875	42.1875	64.1379	302.174	131.111	296.471	126	355
glycerol	344428	205	102844	86:35649.0 87:13782.0 89:52081.0 90:4636.0 91:2790.0 92:331.0 94:2130.0 95:638.0 96:309.0 97:382.0 98:441.0 99:3874.0 100:44651.0 101:54722.0 102:14716.0 103:190700.0 104:22113.0 105:17401.0 106:820.0 113:6809.0 114:4692.0 115:32295.0 116:19426.0 117:387803.0 118:38731.0 119:35848.0 127:1203.0 128:4038.0 129:54615.0 130:16196.0 131:81985.0 132:12409.0 133:263730.0 134:35271.0 135:20567.0 146:458.…	753	C00116	PEDCQBHIVMGVHV-UHFFFAOYSA-N	19002	49694.4	34273	18085.6	13742.2	52754.8	57940	79968.2	45785	98410.7
glyceric acid	377308	189	394878	87:1831.0 88:928.0 91:529.0 93:1041.0 95:791.0 96:1138.0 100:1947.0 101:4605.0 102:21019.0 103:23383.0 104:3795.0 105:2757.0 108:2348.0 113:722.0 114:762.0 115:3205.0 116:2271.0 117:2738.0 118:1986.0 119:2762.0 120:586.0 121:223.0 130:7187.0 131:5463.0 132:1954.0 133:25557.0 134:2586.0 135:3526.0 143:457.0 147:45511.0 148:10008.0 149:5843.0 150:825.0 152:713.0 158:59.0 159:395.0 160:155.0 163:804…	752	C00258	RBNPOMFGQQGHHO-UHFFFAOYSA-N	419.565	1313	363.125	541.562	598.276	2116.96	1226.11	1242.94	1270.67	2013.57
glyceraldehyde-3-phosphate	573670	211	393681	85:13997.0 89:47438.0 90:6075.0 91:8606.0 92:1476.0 93:2721.0 95:1455.0 97:1816.0 98:5408.0 99:17248.0 101:81118.0 102:12049.0 103:14579.0 105:31321.0 106:3465.0 108:666.0 109:2462.0 112:6988.0 113:1617.0 114:3770.0 115:12672.0 116:18339.0 117:9192.0 118:3054.0 119:4527.0 121:9058.0 122:1328.0 123:3875.0 124:917.0 125:662.0 126:3850.0 127:9225.0 128:19094.0 130:340.0 131:9843.0 132:2767.0 133:606…	729	C00661	LXJXRIRHZLFYRP-UHFFFAOYSA-N	88.9855	110.2	73.9062	125.625	153.793	306.522	403.889	286.471	225.667	542.143
glutathione	761296	213	84386	85:57.0 86:293.0 88:52.0 89:291.0 91:68.0 92:107.0 93:168.0 94:238.0 95:2835.0 96:535.0 97:65.0 98:157.0 100:441.0 102:233.0 103:524.0 104:202.0 105:243.0 106:87.0 107:4001.0 108:570.0 109:361.0 112:102.0 114:95.0 115:203.0 116:374.0 117:448.0 118:69.0 119:184.0 120:62.0 121:118.0 122:107.0 123:47.0 124:99.0 125:84.0 126:42.0 127:147.0 129:1131.0 130:238.0 131:325.0 132:150.0 133:278.0 134:92.0 1…	124886	C00051	RWSXRVCMGQZWBV-WDSKDSINSA-N	150.58	64.4	62.3438	106.875	222.241	556.957	712.778	1326.47	290	913.571
glutamine	600000	156	171972	86:1008.0 87:256.0 88:222.0 90:245.0 94:189.0 96:280.0 97:328.0 98:717.0 100:3469.0 101:366.0 102:313.0 104:214.0 107:149.0 112:1011.0 113:678.0 114:1746.0 116:2134.0 118:20.0 119:321.0 121:86.0 126:499.0 128:4093.0 131:1699.0 132:1288.0 133:2351.0 139:1107.0 140:1327.0 141:56.0 142:377.0 144:424.0 145:1566.0 147:10332.0 148:1224.0 149:833.0 150:22.0 155:12949.0 156:35859.0 157:2758.0 158:1324.0 …	5961	C00064	ZDXPYRJPNDTMRX-VKHMYHEASA-N	548.116	692.8	562.5	352.344	698.621	2083.48	1108.89	1969.41	1469.33	3518.57
glutamic acid	529100	246	28	85:1143.0 86:983.0 87:725.0 88:453.0 89:313.0 90:36.0 91:51.0 95:189.0 96:269.0 97:224.0 98:467.0 99:626.0 100:5243.0 101:1252.0 102:493.0 103:1043.0 104:79.0 105:259.0 108:335.0 109:58.0 110:448.0 111:44.0 112:737.0 113:669.0 114:1398.0 115:911.0 116:669.0 117:712.0 118:217.0 119:303.0 120:26.0 122:179.0 123:41.0 125:90.0 126:202.0 127:190.0 128:17149.0 129:3445.0 130:1476.0 131:1330.0 132:969.0…	33032	C00025	WHUUTDBJXJRKMK-VKHMYHEASA-N	11334.1	10397.4	9131.88	18750.5	22781.9	49327.8	58940.6	52401.2	31017	78357.9
glucose-6-phosphate	818275	387	308	89:2051.0 90:203.0 91:178.0 94:11.0 95:62.0 98:94.0 99:125.0 100:221.0 101:1887.0 102:354.0 103:2375.0 104:220.0 105:395.0 107:50.0 109:82.0 111:94.0 112:58.0 113:214.0 115:231.0 116:632.0 117:455.0 119:268.0 121:26.0 122:30.0 125:55.0 128:126.0 129:3069.0 130:602.0 131:1273.0 132:58.0 133:2409.0 134:158.0 135:122.0 137:37.0 140:51.0 141:115.0 142:97.0 143:74.0 144:29.0 145:148.0 146:37.0 147:487…	5958	C00092	NBSCHQHZLSJFNQ-GASJEMHNSA-N	473.333	16	3.28125	58.2812	7.58621	55.2174	60.5556	2424.12	849.667	47.8571
glucose-1-phosphate	594647	217	3167	85:385.0 86:98.0 87:248.0 88:286.0 89:468.0 90:224.0 92:20.0 95:218.0 99:284.0 101:1180.0 103:1916.0 104:47.0 107:220.0 109:96.0 110:193.0 111:260.0 112:20.0 113:386.0 114:41.0 115:209.0 116:863.0 117:2309.0 118:189.0 119:243.0 125:12.0 126:151.0 128:127.0 129:1571.0 130:306.0 131:508.0 132:123.0 133:2331.0 134:352.0 135:130.0 136:1.0 139:40.0 140:858.0 141:105.0 142:138.0 143:915.0 144:125.0 145…	65533	C00103	HXXFSFRBOHSIMQ-VFUOTHLCSA-N	281.449	91.2	60.7812	308.281	376.379	943.043	998.889	2302.35	1094.67	1377.14
glucose	659798	319	22	85:955.0 86:739.0 87:1963.0 88:1249.0 89:23654.0 90:1741.0 91:1135.0 94:110.0 95:64.0 96:681.0 97:924.0 98:177.0 99:1302.0 100:4269.0 101:5985.0 102:2628.0 103:55876.0 104:5298.0 105:6003.0 106:471.0 107:134.0 108:44.0 109:106.0 110:151.0 111:715.0 112:295.0 113:1157.0 114:1065.0 115:1902.0 116:1693.0 117:24869.0 118:2407.0 119:3013.0 120:325.0 121:179.0 122:26.0 125:71.0 126:224.0 127:784.0 128:…	64689	C00221	WQZGKKKJIJFFOK-VFUOTHLCSA-N	5728.55	2795	668.281	13196.2	6150.69	19689.1	28251.1	28660.6	10626.3	30680.7
gluconic acid	693148	333	7501	87:39.0 89:155.0 99:15.0 100:306.0 101:268.0 102:393.0 103:2729.0 104:264.0 105:196.0 109:2.0 111:2.0 113:144.0 116:8.0 117:1117.0 118:12.0 127:30.0 129:1186.0 130:285.0 131:546.0 132:183.0 133:997.0 134:13.0 137:1.0 139:7.0 140:38.0 141:4.0 142:28.0 143:746.0 144:263.0 145:25.0 147:6161.0 148:1144.0 149:642.0 150:39.0 151:46.0 153:74.0 154:66.0 155:3.0 157:599.0 159:89.0 160:27.0 161:88.0 164:14…	6857417	C00800	RGHNJXZEOKUKBD-QTBDOELSSA-N	72.1739	76.6	28.4375	75	11.3793	288.261	232.778	148.824	135.333	61.4286
galactitol	669079	319	34096	85:369.0 86:196.0 87:1.0 88:484.0 89:1920.0 90:267.0 91:81.0 92:98.0 96:28.0 97:404.0 98:135.0 99:704.0 100:30.0 101:1474.0 102:211.0 103:16349.0 104:1773.0 105:733.0 106:67.0 107:210.0 108:70.0 109:20.0 110:52.0 111:280.0 112:158.0 113:398.0 114:150.0 115:494.0 116:897.0 117:7258.0 118:718.0 119:703.0 121:10.0 122:38.0 123:23.0 125:57.0 127:137.0 128:157.0 129:4680.0 130:738.0 131:2077.0 132:376…	5460044	C01507	FBPFZTCFMRRESA-UNTFVMJOSA-N	152.464	827.4	254.531	239.531	108.276	426.087	813.889	2962.35	320.333	711.429
galactinol	1017580	204	1975	85:17.0 86:36.0 87:46.0 88:20.0 97:9.0 99:36.0 101:68.0 102:47.0 103:1462.0 104:144.0 105:69.0 111:44.0 116:13.0 117:137.0 118:2.0 122:4.0 124:26.0 125:24.0 129:1340.0 130:121.0 131:155.0 133:138.0 136:13.0 139:5.0 140:38.0 142:58.0 143:185.0 144:24.0 147:1783.0 148:114.0 149:219.0 153:11.0 154:30.0 155:123.0 156:92.0 157:109.0 158:4.0 159:4.0 161:42.0 163:14.0 164:29.0 165:10.0 168:5.0 169:376.0…	11727586	C01235	VCWMRQDBPZKXKG-ZNVDUFQESA-N	46.8116	330	40.9375	30.1562	29.6552	120.435	146.111	1167.65	95.3333	238.571
fumaric acid	390775	245	1718	85:548.0 86:69.0 87:80.0 91:65.0 95:3.0 98:3.0 99:1019.0 100:367.0 101:132.0 102:16.0 106:51.0 108:90.0 109:6.0 110:342.0 111:15.0 112:22.0 113:317.0 114:50.0 115:339.0 117:96.0 118:146.0 123:15.0 124:26.0 126:329.0 128:72.0 130:753.0 131:100.0 132:16.0 133:591.0 135:211.0 136:56.0 140:10.0 141:129.0 142:57.0 143:926.0 144:124.0 146:48.0 147:5175.0 148:610.0 149:671.0 151:31.0 152:3.0 153:7.0 154…	444972	C00122	VZCYOOQTPOCHFL-OWOJBTEDSA-N	2276.81	2576.8	2063.59	1706.09	2749.48	6946.96	8557.78	7103.53	4947.33	12930
fucose	578299	160	3009	85:191.0 89:328.0 91:5.0 98:6.0 100:250.0 101:182.0 103:132.0 105:64.0 107:33.0 117:5349.0 118:423.0 119:197.0 127:28.0 129:429.0 130:344.0 131:248.0 133:363.0 134:138.0 143:112.0 147:658.0 148:60.0 159:12.0 160:926.0 161:309.0 162:4.0 171:31.0 174:36.0 189:39.0 191:27.0 204:79.0 205:9.0 206:19.0 217:28.0 219:124.0 223:10.0 231:37.0 233:151.0 235:13.0 277:238.0 278:54.0 293:13.0 299:12.0 321:80.0…	439650	C02095	SHZGCJCMOBCMKK-FPRJBGLDSA-N	188.116	334.6	265.469	296.406	298.103	863.043	899.444	722.353	339.333	1327.86
fructose-6-phosphate	804750	315	110281	85:893.0 86:265.0 87:2016.0 88:832.0 89:16945.0 90:1546.0 91:1290.0 92:242.0 93:220.0 98:993.0 100:1644.0 101:12578.0 102:2237.0 103:26181.0 104:2664.0 105:3246.0 106:677.0 107:423.0 113:1447.0 114:5277.0 115:1913.0 116:2562.0 117:7001.0 118:1096.0 119:2528.0 120:327.0 121:575.0 123:235.0 124:142.0 126:1174.0 128:1202.0 129:23339.0 130:3593.0 131:5885.0 132:963.0 133:18769.0 134:2381.0 135:3722.0…	440641	C05345	BGWGXPAPYGQALX-ARQDHWQXSA-N	1574.64	37.6	15.625	36.0938	18.6207	69.5652	131.667	1222.94	348	58.5714
fructose	639442	307	21	85:1065.0 86:372.0 87:1570.0 88:1347.0 89:11886.0 90:1027.0 91:450.0 94:125.0 95:108.0 96:150.0 97:341.0 98:337.0 99:854.0 100:2150.0 101:3537.0 102:951.0 103:87115.0 104:8453.0 105:4107.0 106:219.0 110:160.0 111:332.0 112:91.0 113:824.0 114:1370.0 115:1277.0 116:899.0 117:11742.0 118:1067.0 119:1473.0 120:185.0 121:95.0 124:47.0 125:43.0 126:175.0 127:390.0 129:7908.0 130:1485.0 131:4620.0 132:6…	439709	C02336	RFSUNEUAIZKAJO-ARQDHWQXSA-N	309.13	2170.8	389.219	300.156	257.241	1121.3	1771.67	5381.76	523	1502.86
ethanolamine	344719	174	3212	85:264.0 86:22410.0 87:2464.0 88:1167.0 89:864.0 90:146.0 91:145.0 92:17.0 93:231.0 95:19.0 98:171.0 99:314.0 100:23665.0 101:2784.0 102:1878.0 103:1289.0 104:174.0 105:611.0 107:614.0 108:113.0 110:216.0 111:30.0 112:10.0 113:773.0 114:2996.0 115:1679.0 116:1285.0 117:1574.0 118:333.0 119:1092.0 120:245.0 121:402.0 122:18.0 123:33.0 124:42.0 128:44.0 129:170.0 130:2698.0 131:3342.0 132:927.0 133…	700	C00189	HZAXFHJVJLSVMW-UHFFFAOYSA-N	10639.9	16644.2	13380.9	16783.3	12867.2	36846.1	43598.9	30071.2	23387.7	49615.7
ethanol phosphate	317291	211	100892	87:78.0 88:97.0 89:256.0 91:314.0 92:90.0 93:145.0 94:40.0 98:266.0 99:46.0 102:181.0 103:1317.0 104:160.0 105:416.0 106:296.0 107:321.0 108:142.0 109:166.0 110:48.0 113:54.0 114:59.0 115:794.0 116:181.0 117:169.0 118:90.0 119:551.0 120:74.0 121:445.0 123:467.0 127:77.0 128:49.0 129:30.0 131:211.0 132:149.0 133:4081.0 134:722.0 135:1706.0 136:99.0 137:1236.0 138:139.0 139:133.0 140:21.0 143:24.0 …	74190		ZJXZSIYSNXKHEA-UHFFFAOYSA-N	615.507	470	659.844	462.5	607.241	1160	1068.89	1212.35	839.333	2379.29
erythronic acid lactone isomer	407495	247	3187	85:740.0 87:3579.0 88:246.0 89:932.0 90:92.0 94:99.0 95:54.0 96:32.0 97:5.0 99:977.0 101:9109.0 102:4849.0 103:6518.0 104:607.0 105:399.0 106:72.0 110:101.0 111:218.0 112:66.0 113:544.0 114:12.0 115:863.0 116:4791.0 117:12.0 118:116.0 119:763.0 120:15.0 121:13.0 122:10.0 123:4.0 124:2.0 125:6.0 126:181.0 129:2421.0 130:1157.0 131:4670.0 132:1087.0 133:3217.0 134:1524.0 135:43.0 136:53.0 137:10.0 …	5325915	C02341	SGMJBNSHAZVGMC-PWNYCUMCSA-N	552.029	379.8	219.062	226.719	970.862	1469.13	1385	1682.94	469.667	3912.14
erythritol	471922	217	92	86:57.0 87:443.0 89:682.0 90:92.0 99:480.0 100:41.0 101:1823.0 103:7046.0 104:676.0 105:300.0 106:59.0 109:27.0 111:45.0 113:474.0 115:473.0 116:1861.0 117:6123.0 118:476.0 119:295.0 127:453.0 129:1559.0 130:129.0 131:448.0 133:1902.0 134:216.0 144:53.0 147:9776.0 148:785.0 149:656.0 158:25.0 159:8.0 163:98.0 169:60.0 174:40.0 175:153.0 176:58.0 177:60.0 183:21.0 189:1255.0 190:194.0 191:893.0 19…	222285	C00503	UNXHWFMMPAWVPI-ZXZARUISSA-N	82.8986	196.8	132.031	73.125	75.6897	283.913	311.667	298.824	201.667	414.286
docosahexaenoic acid	902819	91	87709	89:153.0 91:4417.0 92:909.0 93:2453.0 94:871.0 95:942.0 96:135.0 97:156.0 98:30.0 99:74.0 103:158.0 104:148.0 105:1782.0 106:442.0 107:727.0 108:775.0 109:294.0 110:46.0 111:42.0 115:239.0 116:175.0 117:1938.0 118:276.0 119:1453.0 120:408.0 121:401.0 122:154.0 123:56.0 128:107.0 129:1147.0 130:243.0 131:1109.0 132:276.0 133:714.0 134:388.0 135:292.0 136:81.0 137:51.0 141:89.0 142:64.0 143:202.0 1…	445580	C06429	MBMBGCFOFBJSGT-KUBAVDMBSA-N	201.594	165.2	156.406	140.469	143.276	643.913	335	401.765	365.667	872.143
dihydrocholesterol	1082070	215	42937	85:915.0 86:94.0 87:34.0 89:485.0 91:4176.0 92:787.0 93:4869.0 94:1228.0 95:5414.0 96:299.0 97:914.0 98:121.0 99:603.0 100:190.0 101:817.0 103:357.0 104:284.0 105:3131.0 106:3045.0 107:4872.0 108:1660.0 109:2455.0 110:512.0 111:1052.0 112:39.0 113:254.0 115:321.0 116:86.0 117:909.0 118:257.0 119:2448.0 120:1216.0 121:2904.0 122:777.0 123:1040.0 124:179.0 125:446.0 128:124.0 129:1634.0 130:938.0 1…	66066	C12978	QYIXCDOBOSTCEI-FBVYSKEZSA-N	124.493	76	50.3125	102.5	127.069	298.696	490.556	405.882	261.667	692.143
diethanolamine	353911	130	106488	85:1558.0 86:507.0 87:190.0 88:196.0 89:238.0 90:57.0 91:57.0 98:70.0 99:256.0 100:658.0 101:335.0 102:300.0 103:491.0 104:48.0 112:25.0 113:192.0 114:45.0 115:150.0 116:323.0 117:223.0 118:27.0 121:28.0 122:13.0 125:15.0 126:91.0 127:76.0 128:37.0 130:7953.0 131:914.0 132:259.0 134:31.0 141:33.0 142:84.0 144:1818.0 145:146.0 146:5126.0 147:1910.0 148:283.0 149:97.0 153:73.0 155:78.0 156:16.0 159…	8113	C06772	ZBCBWPMODOFKDW-UHFFFAOYSA-N	22.029	164	50.4688	5.3125	215.517	162.609	170	168.235	46.3333	712.857
deoxycholic acid	1106875	255	114648	85:547.0 86:120.0 87:216.0 88:121.0 89:518.0 91:4875.0 92:464.0 93:4870.0 94:631.0 95:3302.0 96:180.0 97:350.0 99:223.0 101:665.0 102:68.0 103:871.0 104:157.0 105:4838.0 106:564.0 107:3674.0 108:368.0 109:1502.0 110:117.0 111:115.0 113:193.0 114:61.0 115:649.0 116:930.0 117:5273.0 118:557.0 119:2667.0 120:495.0 121:1582.0 122:437.0 123:268.0 124:85.0 125:104.0 127:277.0 128:386.0 129:5214.0 130:6…	222528	C04483	KXGVEGMKQFWNSR-LLQZFEROSA-N	31.5942	21.6	27.8125	44.8438	56.8966	111.739	73.3333	117.647	69	181.429
dehydroascorbic acid	644832	173	3168	85:737.0 86:474.0 87:782.0 88:318.0 89:5926.0 90:368.0 91:415.0 92:19.0 94:45.0 95:533.0 96:11.0 97:203.0 98:184.0 99:1095.0 100:1735.0 101:2955.0 102:710.0 103:3063.0 104:544.0 105:810.0 106:23.0 109:201.0 110:154.0 111:267.0 112:222.0 113:1129.0 114:525.0 115:401.0 116:1516.0 117:5453.0 118:445.0 119:507.0 120:16.0 122:6.0 123:184.0 124:33.0 125:73.0 126:28.0 127:134.0 128:215.0 129:10574.0 130…	440667	C05422	SBJKKFFYIZUCET-JLAZNSOCSA-N	36.8116	227.4	48.4375	12.8125	305.172	34.3478	192.222	557.059	14	673.571
dehydroabietic acid	849349	239	251689	89:164.0 90:34.0 91:540.0 92:108.0 94:63.0 95:114.0 99:79.0 102:99.0 104:58.0 105:164.0 108:49.0 109:70.0 112:64.0 113:43.0 115:485.0 116:162.0 117:718.0 118:120.0 119:149.0 120:47.0 121:150.0 122:54.0 123:34.0 125:44.0 126:59.0 128:505.0 129:511.0 130:104.0 131:603.0 132:121.0 133:155.0 135:67.0 136:24.0 138:32.0 139:56.0 141:574.0 142:227.0 143:664.0 145:122.0 146:115.0 150:44.0 152:150.0 153:2…	94391	C12078	NFWKVWVWBFBAOV-MISYRCLQSA-N	34.2029	49	35.4688	30.1562	45.3448	255.652	93.8889	640	52.6667	2678.57
cytosine	486724	254	2186	85:305.0 86:945.0 88:631.0 89:66.0 91:93.0 92:12.0 93:60.0 94:50.0 95:688.0 96:493.0 97:996.0 98:12707.0 99:1818.0 100:5096.0 101:1193.0 102:433.0 103:101.0 104:99.0 105:431.0 106:204.0 107:67.0 108:20.0 109:92.0 110:178.0 111:229.0 112:504.0 113:1713.0 114:980.0 115:589.0 116:686.0 117:327.0 118:47.0 120:75.0 123:207.0 124:149.0 125:2555.0 126:219.0 127:121.0 128:47.0 129:459.0 130:1719.0 131:51…	597	C00380	OPTASPLRGRRNAP-UHFFFAOYSA-N	62.4638	59.4	42.1875	54.375	100.862	151.304	225.556	244.706	89.3333	318.571
cysteine	500158	220	65	86:175.0 90:83.0 91:341.0 97:81.0 98:68.0 100:3118.0 101:289.0 102:126.0 103:157.0 104:40.0 106:71.0 111:61.0 112:46.0 113:48.0 115:193.0 116:681.0 117:121.0 119:107.0 120:61.0 130:238.0 132:808.0 133:307.0 135:39.0 146:182.0 147:1274.0 149:187.0 163:84.0 172:22.0 204:108.0 217:15.0 218:2544.0 219:362.0 220:2803.0 221:383.0 222:297.0 223:28.0 231:29.0 232:38.0 262:21.0 287:23.0 301:27.0 304:25.0 …	5862	C00097	XUJNEKJLAYXESH-REOHCLBHSA-N	299.855	20499.6	321.719	455.938	993.103	712.609	2021.11	2471.18	679	3240
cystathionine	772979	218	18481	86:547.0 87:334.0 88:926.0 89:73.0 90:116.0 91:198.0 93:86.0 94:37.0 98:251.0 99:32.0 100:5732.0 101:861.0 102:512.0 103:716.0 104:72.0 112:254.0 113:42.0 114:1175.0 115:801.0 116:742.0 117:451.0 118:209.0 119:133.0 126:208.0 128:12851.0 129:1939.0 130:1180.0 131:791.0 132:939.0 133:917.0 134:198.0 135:73.0 138:192.0 142:46.0 143:41.0 144:122.0 145:63.0 146:194.0 147:5218.0 148:1466.0 149:599.0 1…	439258	C02291	ILRYLPWNYFXEMH-WHFBIAKZSA-N	18.5507	13.8	16.5625	17.0312	208.966	74.7826	110	230	104.667	520.714
cyanoalanine	404807	141	107144	86:1241.0 88:94.0 89:166.0 90:394.0 91:1170.0 94:55.0 95:85.0 96:6.0 97:265.0 98:1353.0 99:179.0 100:4140.0 101:369.0 102:641.0 103:2034.0 104:258.0 106:65.0 107:4456.0 108:489.0 109:498.0 110:1469.0 111:245.0 112:325.0 113:38.0 114:1063.0 115:472.0 116:337.0 118:1446.0 119:282.0 120:39.0 122:52.0 125:199.0 126:273.0 128:1168.0 129:240.0 130:2245.0 132:421.0 133:293.0 134:1843.0 136:161.0 138:37.…	18647689		ADGFNXYXROZUOG-VKHMYHEASA-N	101.014	134.2	136.875	224.219	116.552	618.696	411.111	358.824	404.667	483.571
creatinine	502599	115	31	85:370.0 88:85.0 89:36.0 93:61.0 98:181.0 99:1414.0 100:9158.0 101:1232.0 103:128.0 108:34.0 111:15.0 113:594.0 114:567.0 115:27718.0 116:1868.0 118:47.0 124:34.0 130:931.0 134:91.0 135:38.0 136:59.0 139:101.0 142:85.0 143:10910.0 144:1070.0 147:1641.0 155:268.0 158:453.0 159:92.0 160:80.0 161:20.0 162:30.0 165:17.0 167:15.0 169:18.0 170:66.0 171:2993.0 172:140.0 173:285.0 174:113.0 175:26.0 176:…	588	C00791	DDRJAANPRJIHGJ-UHFFFAOYSA-N	7222.61	3666.4	5504.53	10836.2	9957.93	28586.1	31426.7	107204	54557.7	41067.1
conduritol-beta-epoxide	675635	318	2670	85:36.0 86:264.0 87:119.0 89:71.0 90:3.0 96:4.0 97:45.0 100:25.0 101:25.0 102:89.0 103:1499.0 104:98.0 106:19.0 108:25.0 110:52.0 111:13.0 113:96.0 114:7.0 115:120.0 116:89.0 117:65.0 120:22.0 121:16.0 122:20.0 125:21.0 126:64.0 127:5.0 128:52.0 129:2124.0 130:118.0 131:398.0 132:68.0 133:1415.0 139:13.0 140:24.0 141:13.0 142:4.0 143:397.0 144:106.0 146:101.0 147:5675.0 148:698.0 149:369.0 150:2.…	9989541		ZHMWOVGZCINIHW-SPHYCDKFSA-N	91.1594	86.4	54.6875	131.25	95.3448	349.565	442.222	514.118	193	412.143
citrulline	623406	157	68605	85:79213.0 86:74969.0 87:30997.0 88:8614.0 90:46945.0 91:9503.0 92:2336.0 95:14494.0 96:8895.0 97:16963.0 98:55840.0 99:174314.0 100:257600.0 101:55136.0 103:40667.0 104:9074.0 105:7201.0 106:1278.0 107:428.0 109:1465.0 110:8140.0 111:10250.0 112:27469.0 113:41523.0 114:50954.0 115:123677.0 121:10654.0 122:6379.0 123:3476.0 124:9802.0 125:23877.0 126:25572.0 127:108342.0 128:72047.0 129:47370.0 1…	9750	C00327	RHGKLRLOHDJJDR-BYPYZUCNSA-N	508.986	558	401.094	482.344	523.793	965.652	2043.33	2780.59	1010.67	1720
citric acid	615341	273	17009	85:2393.0 86:978.0 87:2429.0 88:1804.0 89:1356.0 90:269.0 91:265.0 92:123.0 93:1479.0 94:388.0 95:3177.0 96:317.0 97:3468.0 98:1136.0 99:10581.0 100:1312.0 101:3988.0 102:873.0 103:4853.0 104:705.0 105:1579.0 106:439.0 107:609.0 108:188.0 109:207.0 110:271.0 111:6132.0 112:678.0 113:1528.0 114:581.0 115:12445.0 116:5413.0 117:10497.0 118:1457.0 119:2797.0 120:408.0 121:459.0 122:64.0 123:190.0 12…	311	C00158	KRKNYBCHXYNGOX-UHFFFAOYSA-N	2634.64	1702.8	1903.75	2478.75	2588.62	5503.48	9681.11	16984.7	6292.67	13879.3
cis-10-heptadecenoic acid	742967	129	87713	85:236.0 86:107.0 88:41.0 91:222.0 93:503.0 95:903.0 96:1645.0 97:918.0 98:1295.0 99:246.0 105:210.0 107:81.0 109:458.0 110:548.0 111:194.0 112:173.0 115:48.0 116:452.0 117:5957.0 118:392.0 119:221.0 120:80.0 121:123.0 122:60.0 123:277.0 124:269.0 125:183.0 128:71.0 129:4481.0 130:531.0 131:913.0 132:728.0 133:258.0 134:123.0 135:142.0 136:34.0 137:145.0 138:96.0 139:54.0 142:38.0 143:200.0 145:1…	5312435	C16536	GDTXICBNEOEPAZ-FPLPWBNLSA-N	163.623	109	1281.09	104.844	96.2069	266.087	610	505.294	263.333	495.714
cholesterone	1095940	456	170271	85:327.0 87:127.0 88:149.0 89:147.0 90:32.0 91:999.0 92:232.0 93:1255.0 94:239.0 95:1365.0 96:446.0 97:394.0 100:133.0 101:272.0 102:192.0 103:788.0 104:249.0 105:1577.0 107:529.0 109:492.0 111:57.0 113:98.0 115:355.0 116:46.0 117:539.0 118:279.0 119:1182.0 120:357.0 121:277.0 123:235.0 125:107.0 126:144.0 127:331.0 128:364.0 129:1423.0 130:312.0 131:933.0 132:449.0 133:557.0 136:138.0 137:119.0 …	91477	C00599	NYOXRYYXRWJDKP-GYKMGIIDSA-N	95.5072	48.4	105.625	48.2812	449.31	146.957	550.556	324.118	177.333	1236.43
cholesterol	1078536	129	19	85:3277.0 86:357.0 87:698.0 88:331.0 89:2173.0 90:402.0 91:29340.0 92:4360.0 93:20764.0 94:3772.0 95:27816.0 96:2369.0 97:5814.0 98:576.0 99:1514.0 100:67.0 101:2755.0 102:616.0 103:3141.0 104:1732.0 105:26895.0 106:4885.0 107:20090.0 108:3742.0 109:12657.0 110:1522.0 111:3689.0 112:263.0 113:906.0 114:11.0 115:5342.0 116:2555.0 117:9801.0 118:2755.0 119:20567.0 120:8989.0 121:16634.0 122:2141.0 …	5997	C00187	HVYWMOMLDIMFJA-DPAQBDIFSA-N	80868.7	52068.2	39071.7	69128.9	138121	192813	328367	240741	152858	372108
caprylic acid	343822	201	108222	85:228.0 86:171.0 87:103.0 88:71.0 89:98.0 93:59.0 95:244.0 97:109.0 98:131.0 99:170.0 100:59.0 101:114.0 105:313.0 108:65.0 109:197.0 111:32.0 112:21.0 113:25.0 115:56.0 116:283.0 117:4558.0 118:502.0 119:186.0 120:57.0 121:38.0 122:45.0 123:55.0 125:81.0 129:1534.0 130:451.0 131:1404.0 132:1171.0 135:60.0 137:24.0 139:60.0 143:166.0 144:54.0 145:395.0 146:92.0 151:67.0 157:200.0 158:44.0 159:10…	379		WWZKQHOCKIZLMA-UHFFFAOYSA-N	653.333	712.6	1136.25	1033.28	448.103	7988.26	3660	1971.76	1600.33	12150.7
caproic acid	227179	173	17664	85:240.0 86:247.0 88:292.0 90:108.0 91:68.0 92:65.0 93:256.0 94:24.0 96:1.0 97:109.0 98:110.0 99:222.0 100:6.0 107:655.0 108:5.0 110:421.0 111:48.0 113:553.0 114:55.0 116:283.0 117:3391.0 118:17.0 119:157.0 122:22.0 123:1.0 124:11.0 126:127.0 127:163.0 128:84.0 129:683.0 130:765.0 131:1193.0 132:706.0 135:9.0 136:217.0 140:70.0 145:243.0 146:58.0 150:21.0 153:2.0 161:21.0 173:3321.0 174:366.0 175…	8892	C01585	FUZZWVXGSFPDMH-UHFFFAOYSA-N	947.246	1423	977.812	906.875	730.517	3783.91	3213.33	3052.35	2135.33	5825.71
campesterol	1105205	129	213180	85:1807.0 86:108.0 87:96.0 89:466.0 90:42.0 91:6310.0 92:939.0 93:4653.0 94:774.0 95:5896.0 96:455.0 97:1559.0 98:136.0 99:338.0 100:50.0 101:563.0 103:707.0 104:260.0 105:5314.0 106:920.0 107:4111.0 108:688.0 109:2300.0 110:281.0 111:626.0 113:136.0 115:935.0 116:346.0 117:1702.0 118:440.0 119:3825.0 120:1697.0 121:3224.0 122:427.0 123:824.0 124:111.0 125:280.0 126:46.0 127:171.0 128:447.0 129:1…	173183	C01789	SGNBVLSWZMBQTH-PODYLUTMSA-N	412.174	244.6	231.719	469.219	858.621	1258.26	1567.22	1487.65	1006.33	2456.43
beta-sitosterol	1128225	129	3174	85:2766.0 86:101.0 87:57.0 89:458.0 91:5648.0 92:1009.0 93:4837.0 94:854.0 95:7005.0 96:398.0 97:1583.0 98:69.0 99:841.0 101:529.0 102:39.0 103:648.0 104:289.0 105:5798.0 106:1007.0 107:5082.0 108:945.0 109:3381.0 110:296.0 111:1228.0 112:109.0 113:310.0 114:25.0 115:1041.0 116:430.0 117:2402.0 118:725.0 119:4929.0 120:2342.0 121:4665.0 122:692.0 123:1370.0 124:121.0 125:512.0 127:195.0 128:627.0…	222284	C01753	KZJWDPNRJALLNS-VJSFXXLFSA-N	1951.59	463.2	85.7812	88.4375	233.621	4968.26	1112.78	561.765	650	6231.43
beta-glycerolphosphate	574470	243	22021	85:37.0 101:553.0 102:50.0 103:684.0 106:24.0 112:8.0 113:19.0 115:137.0 117:69.0 129:971.0 130:171.0 131:352.0 133:740.0 134:41.0 135:156.0 137:89.0 139:3.0 147:979.0 148:10.0 149:98.0 155:36.0 179:29.0 181:96.0 183:49.0 191:186.0 192:18.0 193:100.0 195:81.0 207:280.0 208:22.0 209:15.0 211:1590.0 212:184.0 213:144.0 217:86.0 218:77.0 225:19.0 227:200.0 228:29.0 234:34.0 243:1830.0 244:286.0 245:…	2526	C02979	DHCLVCXQIBBOPH-UHFFFAOYSA-N	76.9565	119.8	99.5312	127.188	133.103	391.739	394.444	327.059	194.333	374.286
beta-alanine	435564	248	148	85:228.0 86:3117.0 87:240.0 90:32.0 93:32.0 95:19.0 99:386.0 100:1891.0 101:337.0 102:313.0 103:237.0 104:118.0 107:63.0 113:116.0 114:91.0 117:236.0 119:17.0 120:39.0 129:105.0 130:635.0 133:1533.0 134:301.0 135:92.0 137:24.0 142:51.0 146:224.0 147:2196.0 148:431.0 160:346.0 161:56.0 162:41.0 164:29.0 168:16.0 170:19.0 172:67.0 173:3.0 174:3380.0 175:583.0 176:292.0 181:27.0 187:19.0 188:94.0 18…	239	C00099	UCMIRNVEIXFBKS-UHFFFAOYSA-N	169.13	194	107.656	214.688	135.517	623.913	496.667	434.706	395	635
azelaic acid	610551	317	329430	85:4024.0 86:2227.0 87:401.0 88:1079.0 91:2867.0 92:570.0 93:4066.0 95:1934.0 96:1467.0 97:5855.0 98:622.0 99:2736.0 100:1110.0 101:2248.0 102:958.0 103:2192.0 107:1747.0 109:3699.0 110:597.0 111:502.0 115:1692.0 116:8089.0 117:17525.0 118:1600.0 119:528.0 121:182.0 123:1047.0 124:1220.0 125:894.0 127:1231.0 129:16201.0 130:2038.0 131:3372.0 133:6408.0 135:1140.0 136:356.0 142:187.0 143:2329.0 14…	19347555	C08261	BDJRBEYXGGNYIS-UHFFFAOYSA-N	258.841	431	229.531	108.594	166.897	873.478	653.889	1290.59	445.333	1007.14
aspartic acid	433075	232	287	86:152.0 88:122.0 91:67.0 92:45.0 93:73.0 98:137.0 99:170.0 100:1145.0 101:124.0 102:517.0 103:392.0 105:156.0 110:142.0 111:49.0 112:80.0 113:92.0 114:39.0 115:37.0 116:2662.0 117:3684.0 118:486.0 119:211.0 120:66.0 127:112.0 128:298.0 129:124.0 130:4406.0 131:731.0 132:165.0 133:305.0 134:133.0 135:52.0 138:53.0 139:28.0 140:17.0 142:64.0 143:100.0 144:616.0 145:135.0 146:248.0 147:2285.0 148:3…	5960	C00049	CKLJMWTZIZZHCS-REOHCLBHSA-N	17339.1	15347.6	9820.47	15825.8	25187.2	51079.1	57826.1	50302.9	30466.7	92340.7
asparagine	553743	231	369588	85:5318.0 86:8685.0 87:4286.0 88:2645.0 89:20925.0 90:4572.0 91:1167.0 97:786.0 98:10621.0 99:4490.0 100:67427.0 101:13050.0 102:12363.0 103:140095.0 104:14184.0 105:14434.0 106:985.0 109:425.0 111:1873.0 112:1768.0 113:2060.0 114:17369.0 115:21135.0 116:183956.0 117:33418.0 118:14247.0 119:6078.0 120:784.0 125:6198.0 126:2492.0 127:2444.0 128:10059.0 129:22124.0 130:19769.0 131:39679.0 132:82439…	6267	C00152	DCXYFEDJOCDNAF-REOHCLBHSA-N	779.275	548.8	661.562	846.562	1257.76	2398.7	3297.22	3647.65	1837	3525.71
arachidonic acid	834339	91	6529	85:397.0 86:104.0 87:64.0 89:105.0 90:43.0 91:4416.0 92:1216.0 93:2782.0 94:1158.0 95:941.0 96:496.0 97:213.0 98:69.0 99:155.0 100:26.0 101:139.0 102:52.0 103:160.0 104:234.0 105:1843.0 106:1764.0 107:979.0 108:197.0 109:348.0 110:119.0 111:47.0 112:6.0 113:53.0 114:46.0 115:358.0 116:598.0 117:2905.0 118:489.0 119:1172.0 120:880.0 121:800.0 122:154.0 123:154.0 124:66.0 125:11.0 128:134.0 129:150…	444899	C00219	YZXBAPSDXZZRGB-DOFZRALJSA-N	1667.25	1575.6	882.031	1308.12	1448.1	4983.91	3989.44	4332.94	2579.67	5895.71
alpha-aminoadipic acid	573295	260	125502	85:5171.0 86:2872.0 87:1853.0 88:805.0 89:1528.0 90:266.0 91:249.0 92:126.0 93:125.0 94:122.0 95:131.0 96:1290.0 97:581.0 98:6263.0 99:3004.0 100:22245.0 101:4204.0 102:2216.0 103:6429.0 104:717.0 105:691.0 106:54.0 107:157.0 108:1397.0 109:428.0 110:436.0 111:454.0 112:1270.0 113:1070.0 114:2235.0 115:12931.0 116:5935.0 117:5889.0 118:1058.0 119:1156.0 120:208.0 122:78.0 123:104.0 124:144.0 125:…	92136	C00956	OYIFNHCXNCRBQI-BYPYZUCNSA-N	60	92	60.4688	94.6875	92.4138	257.391	258.889	348.824	135.667	367.857
alanine	243971	116	34178	85:333.0 86:2106.0 87:467.0 88:280.0 89:5.0 90:53.0 91:138.0 92:168.0 93:215.0 94:1333.0 95:43.0 96:6.0 98:74.0 99:48.0 100:4652.0 101:1063.0 102:1419.0 103:3674.0 104:501.0 105:328.0 106:3.0 108:75.0 109:236.0 110:175.0 112:94.0 114:926.0 115:860.0 116:84295.0 117:10442.0 118:3671.0 119:545.0 120:126.0 121:65.0 122:38.0 123:90.0 124:32.0 125:42.0 126:107.0 127:278.0 128:1618.0 129:278.0 130:1195…	5950	C00041	QNAYBMKLOCPYGJ-REOHCLBHSA-N	59035.2	157325	106685	80441.7	81661.2	207088	233241	234360	138343	332240
adenosine-5-monophosphate	1037596	315	377923	101:398.0 103:395.0 108:66.0 109:134.0 112:93.0 116:209.0 117:375.0 119:67.0 129:167.0 133:1538.0 137:159.0 140:377.0 141:287.0 143:696.0 147:1009.0 149:454.0 150:271.0 165:69.0 169:4639.0 170:305.0 172:36.0 176:163.0 180:194.0 181:28.0 183:164.0 192:3460.0 197:76.0 205:113.0 206:683.0 207:955.0 208:49.0 211:478.0 216:81.0 220:35.0 225:147.0 228:71.0 229:63.0 230:2276.0 231:444.0 232:129.0 233:91…	6083	C00020	UDMBCSSLTHHNCD-KQYNXXCUSA-N	13.1884	16	6.5625	11.0938	46.7241	51.7391	33.8889	10	23.3333	164.286
adenosine	918039	236	290	85:353.0 86:112.0 89:208.0 95:41.0 98:54.0 99:460.0 100:35.0 101:439.0 102:88.0 103:2553.0 104:236.0 105:110.0 109:159.0 111:217.0 113:236.0 115:473.0 116:284.0 117:469.0 119:106.0 120:28.0 126:71.0 129:719.0 130:43.0 131:300.0 132:124.0 133:869.0 134:103.0 135:182.0 136:60.0 137:23.0 138:121.0 139:38.0 142:46.0 143:329.0 144:32.0 145:58.0 147:1456.0 148:317.0 149:320.0 151:23.0 153:75.0 155:49.0…	60961	C00212	OIRDTQYFTABQOQ-KQYNXXCUSA-N	53.6232	101.4	44.6875	77.6562	257.241	252.174	341.667	218.235	99.3333	1089.29
aconitic acid	586815	229	29	85:823.0 86:194.0 87:662.0 88:337.0 89:711.0 90:119.0 91:200.0 93:1018.0 94:224.0 95:1683.0 96:1733.0 97:6038.0 98:1174.0 99:1242.0 100:178.0 101:600.0 102:310.0 103:1548.0 104:242.0 105:655.0 107:259.0 108:172.0 109:241.0 110:546.0 111:911.0 112:674.0 113:694.0 115:1207.0 116:392.0 117:2280.0 118:273.0 119:1093.0 120:174.0 121:326.0 122:39.0 123:487.0 124:76.0 125:294.0 126:191.0 127:456.0 128:2…	643757	C00417	GTZCVFVGUGFEME-IWQZZHSRSA-N	17.6812	29.2	17.3438	21.875	15.6897	62.1739	82.7778	108.824	56	108.571
5'-deoxy-5'-methylthioadenosine	967036	236	21821	85:99.0 86:132.0 94:26.0 96:62.0 99:123.0 100:70.0 101:24.0 105:120.0 111:44.0 112:105.0 113:82.0 114:27.0 115:34.0 121:46.0 122:14.0 123:36.0 126:141.0 129:197.0 130:26.0 134:23.0 137:43.0 138:17.0 141:16.0 142:14.0 143:9.0 145:27.0 147:46.0 149:28.0 151:2.0 155:2.0 157:5.0 162:54.0 163:36.0 164:9.0 165:196.0 167:14.0 169:374.0 170:80.0 171:39.0 173:30.0 175:661.0 176:140.0 177:69.0 179:27.0 185…	439176	C00170	WUUGFSXJNOTRMR-IOSLPCCCSA-N	32.1739	18.6	7.65625	16.0938	40.6897	82.6087	25.5556	41.7647	23.3333	271.429
4-hydroxybutyric acid	325027	233	85123	85:1473.0 86:1030.0 88:1141.0 90:78.0 97:88.0 99:1509.0 100:534.0 101:1470.0 102:152.0 103:1274.0 104:135.0 105:287.0 109:555.0 110:127.0 111:131.0 113:83.0 115:915.0 116:653.0 117:10011.0 118:922.0 119:717.0 129:821.0 130:174.0 131:930.0 132:466.0 133:1873.0 134:148.0 143:2878.0 144:298.0 147:42121.0 148:6583.0 149:3200.0 150:406.0 151:85.0 157:102.0 187:41.0 192:99.0 204:836.0 205:197.0 222:17.…	10413	C00989	SJZRECIVHVDYJC-UHFFFAOYSA-N	42.029	270.2	148.438	25.1562	33.1034	121.304	112.222	142.353	98	189.286
3-phosphoglycerate	610734	227	1667	85:3431.0 86:914.0 87:3880.0 88:915.0 89:5026.0 90:691.0 91:1326.0 92:1132.0 93:2666.0 94:226.0 95:1037.0 96:384.0 97:379.0 98:1535.0 99:3192.0 100:1292.0 101:64790.0 102:7687.0 103:9445.0 104:1320.0 105:3744.0 106:1380.0 107:1485.0 108:512.0 109:573.0 110:30.0 111:263.0 112:119.0 113:943.0 114:479.0 115:8290.0 116:19606.0 117:11090.0 118:1967.0 119:6002.0 120:1081.0 121:3497.0 122:403.0 123:1251…	724	C00597	OSJPPGNTCRNQQC-UHFFFAOYSA-N	284.058	66.6	53.4375	117.969	7.41379	249.565	605.556	2779.41	723	134.286
3,4-dihydroxycinnamic acid	748847	219	16546	85:1780.0 86:20.0 87:24.0 88:1684.0 89:4807.0 90:388.0 91:739.0 92:85.0 93:33.0 94:49.0 95:700.0 97:1259.0 98:647.0 99:413.0 101:816.0 102:963.0 103:1469.0 104:421.0 105:1160.0 106:113.0 107:601.0 108:95.0 109:940.0 110:199.0 111:64.0 112:116.0 113:303.0 115:3976.0 116:1253.0 117:4062.0 118:601.0 119:1232.0 120:1.0 121:523.0 122:115.0 123:7.0 124:63.0 125:51.0 127:648.0 128:467.0 129:1690.0 130:4…	689043	C01197	QAIPRVGONGVQAS-DUXPYHPUSA-N	6.95652	5.8	5.15625	95.625	6.72414	18.2609	109.444	11.7647	52.6667	43.5714
2-phosphoglyceric acid	598397	299	1805	85:215.0 87:64.0 89:492.0 90:30.0 92:68.0 93:67.0 94:4.0 98:12.0 99:273.0 100:214.0 101:2038.0 102:1333.0 103:1933.0 104:253.0 105:91.0 106:14.0 107:29.0 109:11.0 110:52.0 113:19.0 114:1.0 115:681.0 116:1242.0 117:593.0 119:403.0 120:88.0 121:217.0 123:35.0 129:412.0 130:391.0 131:24.0 132:146.0 133:4185.0 134:197.0 135:1468.0 136:69.0 137:389.0 138:11.0 140:4.0 142:83.0 143:2258.0 144:285.0 145:…	59	C00631	GXIURPTVHJPJLF-UHFFFAOYSA-N	84.9275	59	4686.09	22.8125	89.3103	23053	130	387.647	115	43750.7
2-deoxyuridine degr. prod.	348950	155	379168	92:458.0 94:232.0 98:357.0 99:910.0 104:788.0 108:96.0 111:198.0 113:785.0 124:194.0 126:131.0 130:1074.0 138:164.0 139:232.0 143:145.0 146:436.0 150:158.0 154:75.0 155:3016.0 156:449.0 157:599.0 168:110.0 169:3071.0 170:2864.0 183:306.0 186:181.0 271:72.0 272:46.0 296:29.0 304:45.0 317:79.0 327:54.0 331:24.0 362:34.0 372:43.0 379:28.0 385:36.0 394:30.0 399:30.0 416:32.0 425:23.0 452:32.0 483:25.0	13712	C00526	MXHRCPNRJAMMIM-SHYZEUOFSA-N	294.493	145.6	177.188	195.469	160.69	266.087	543.333	564.118	316.667	488.571
2-deoxytetronic acid	433456	189	1208	85:3678.0 86:419.0 87:1070.0 88:693.0 89:3868.0 90:231.0 91:269.0 92:61.0 94:196.0 96:136.0 97:220.0 98:279.0 99:1268.0 100:276.0 101:10175.0 102:1066.0 103:3549.0 104:443.0 105:707.0 106:118.0 107:102.0 108:142.0 109:54.0 111:177.0 112:57.0 113:377.0 114:530.0 115:1621.0 116:869.0 117:12125.0 118:1194.0 119:1640.0 120:183.0 121:154.0 123:18.0 127:243.0 129:6961.0 130:984.0 131:3106.0 132:474.0 1…	150929		DZAIOXUZHHTJKN-UHFFFAOYSA-N	24.4928	71.6	51.25	70.7812	67.4138	189.13	187.778	132.353	98.3333	271.429
2-deoxypentitol	521785	231	21714	86:46.0 88:28.0 89:367.0 90:3.0 95:6.0 98:2.0 99:11.0 100:23.0 101:430.0 103:1724.0 104:27.0 108:40.0 114:18.0 115:39.0 116:38.0 117:1441.0 118:62.0 119:35.0 129:1593.0 131:604.0 133:684.0 134:7.0 143:75.0 145:46.0 147:2914.0 148:403.0 149:190.0 155:107.0 159:21.0 163:94.0 171:245.0 172:17.0 174:77.0 175:47.0 189:139.0 190:8.0 200:16.0 203:169.0 204:37.0 205:891.0 206:114.0 207:17.0 217:14.0 231:…	249377		ZDAWZDFBPUUDAY-UHFFFAOYSA-N	45.7971	167	132.5	78.9062	71.8966	252.174	210.556	170	97	260.714
2-aminobutyric acid	286855	130	35	86:72.0 87:70.0 88:60.0 95:172.0 96:100.0 97:101.0 98:310.0 100:1409.0 101:515.0 103:438.0 109:19.0 112:26.0 113:30.0 114:381.0 115:214.0 116:41.0 117:123.0 119:88.0 125:26.0 127:344.0 128:166.0 129:205.0 130:17910.0 131:2153.0 132:165.0 133:555.0 137:14.0 141:36.0 142:98.0 143:94.0 144:50.0 145:44.0 146:118.0 147:859.0 148:610.0 149:322.0 150:27.0 151:15.0 152:21.0 154:24.0 158:64.0 162:20.0 163…	6657	C02721	QWCKQJZIFLGMSD-UHFFFAOYSA-N	646.377	829.8	623.594	746.875	752.414	2558.7	2542.22	1694.71	1400.67	3487.86
1-monopalmitin	900644	371	391871	85:3051.0 86:1.0 87:217.0 88:553.0 89:1186.0 90:64.0 94:336.0 95:2990.0 96:87.0 97:1809.0 98:645.0 99:1106.0 101:5698.0 102:617.0 103:4448.0 104:447.0 105:471.0 109:1280.0 111:804.0 113:313.0 115:292.0 116:2917.0 117:3820.0 118:377.0 121:148.0 122:78.0 123:492.0 124:109.0 125:482.0 128:132.0 129:4579.0 130:808.0 131:2381.0 132:1264.0 133:2875.0 134:541.0 135:93.0 137:479.0 138:41.0 139:102.0 140:…	14900		QHZLMUACJMDIAE-UHFFFAOYSA-N	81.3043	83	60	56.7188	89.6552	346.087	289.444	256.471	185	396.429
1-methylgalactose	664807	204	477	85:1337.0 86:428.0 87:1347.0 88:1090.0 89:3019.0 91:610.0 93:41.0 94:89.0 97:302.0 99:215.0 101:3717.0 102:1142.0 103:8622.0 104:351.0 105:563.0 106:96.0 107:54.0 112:185.0 113:798.0 114:291.0 115:498.0 116:2211.0 117:5393.0 118:627.0 119:1251.0 122:9.0 125:47.0 127:727.0 128:914.0 129:5558.0 130:1595.0 131:2661.0 132:304.0 133:5828.0 135:519.0 136:68.0 137:60.0 138:73.0 140:44.0 142:77.0 143:134…	2108		HOVAGTYPODGVJG-UHFFFAOYSA-N	218.841	241.2	167.5	247.656	179.483	746.957	776.667	642.353	370	705.714
1-lignoceroylglycerol	1116271	483	351228	85:5616.0 86:386.0 88:339.0 89:1546.0 91:245.0 93:675.0 94:349.0 95:5280.0 96:872.0 97:5765.0 98:2005.0 99:1925.0 101:8036.0 102:1188.0 103:9498.0 104:537.0 105:891.0 107:431.0 109:3518.0 110:513.0 111:2536.0 112:495.0 113:1362.0 115:449.0 116:5723.0 117:7745.0 118:870.0 119:507.0 121:591.0 123:2132.0 124:331.0 125:1438.0 128:215.0 129:17218.0 130:3294.0 131:4933.0 132:3622.0 133:4236.0 134:1116.…	14542801		KIWLCEXSSGNBJU-UHFFFAOYSA-N	7.10145	8.2	8.125	9.53125	5.51724	10.4348	24.4444	88.8235	55.3333	25
1-hexadecanol	679596	299	16713	85:705.0 86:51.0 89:1086.0 90:140.0 91:307.0 97:1910.0 98:76.0 99:149.0 100:37.0 101:703.0 102:99.0 103:1810.0 104:22.0 106:25.0 110:37.0 111:800.0 112:61.0 113:101.0 114:49.0 115:16.0 117:120.0 125:182.0 127:25.0 129:351.0 130:47.0 142:3.0 143:136.0 144:18.0 145:15.0 157:186.0 184:83.0 187:40.0 189:14.0 201:2.0 204:93.0 205:304.0 206:39.0 209:9.0 217:431.0 218:22.0 219:17.0 227:8.0 229:22.0 231:…	2682	C00823	BXWNKGSJHAJOGX-UHFFFAOYSA-N	82.8986	129.8	106.094	49.375	138.793	234.783	362.778	260.588	171	513.571
1-hexacosanol	1006855	439	17589	85:64931.0 86:5022.0 87:16.0 88:5288.0 89:79481.0 90:7861.0 91:69796.0 92:5468.0 93:4092.0 94:1081.0 95:17214.0 96:10799.0 97:121168.0 98:11866.0 99:33815.0 100:4403.0 101:35545.0 102:4518.0 103:116968.0 104:11256.0 105:5078.0 107:1511.0 108:390.0 109:6642.0 110:3398.0 111:58590.0 112:6423.0 113:19251.0 114:2688.0 115:20115.0 116:3244.0 117:4767.0 118:707.0 119:5.0 120:294.0 121:979.0 122:324.0 1…	68171	C08381	IRHTZOCLLONTOC-UHFFFAOYSA-N	10.2899	13	9.0625	8.75	9.82759	39.5652	31.6667	87.6471	26	34.2857
606088	167706	158	606088	85:732.0 86:3827.0 87:2837.0 99:227.0 100:744.0 101:483.0 102:1058.0 103:7163.0 104:1256.0 107:473.0 114:348.0 115:4114.0 116:5352.0 128:2419.0 129:50.0 130:42000.0 131:5605.0 132:2474.0 133:11068.0 137:278.0 141:62.0 142:28.0 146:1398.0 156:590.0 157:156.0 158:6450.0 159:1170.0 160:323.0 161:122.0 163:160.0 164:64.0 173:364.0 174:1758.0 176:66.0 177:589.0 179:156.0 187:40.0 189:1643.0 190:159.0 …				287.101	1227	877.5	1616.25	1240.52	6152.61	2856.67	3359.41	2589.67	6183.57
604845	349749	171	604845	86:431.0 90:149.0 97:158.0 99:893.0 100:1823.0 101:142.0 104:256.0 106:29.0 120:1535.0 121:79.0 143:596.0 153:34.0 163:33.0 166:73.0 170:764.0 171:4039.0 172:523.0 173:166.0 181:29.0 186:587.0 187:24.0 197:61.0 225:134.0 280:19.0 338:21.0 350:15.0 401:31.0 409:22.0 458:26.0 479:15.0 488:22.0				2197.25	4904.4	2137.81	2955.94	2211.21	15120.9	8571.67	6581.76	6097.67	15111.4
604076	352402	200	604076	85:1954.0 86:3322.0 87:2329.0 88:2070.0 91:5793.0 95:1391.0 96:4508.0 98:15011.0 101:4263.0 102:2282.0 103:10328.0 104:446.0 105:2404.0 108:2315.0 110:32866.0 111:1702.0 112:1110.0 114:1924.0 115:3612.0 116:3404.0 117:10805.0 118:3527.0 119:3622.0 120:2098.0 125:2099.0 126:12037.0 128:4070.0 129:2980.0 130:4316.0 131:4563.0 132:1727.0 134:11505.0 136:8348.0 137:1922.0 141:341.0 142:1429.0 143:166…				44.9275	52.8	39.8438	58.125	37.4138	175.652	161.667	154.706	138.333	217.143
603576	689126	357	603576	87:438.0 88:133.0 89:77.0 101:2871.0 102:1087.0 103:3092.0 104:303.0 105:339.0 106:76.0 110:75.0 113:81.0 115:439.0 116:914.0 117:462.0 119:197.0 121:167.0 123:70.0 129:2047.0 130:540.0 131:1004.0 132:233.0 133:2755.0 134:170.0 135:139.0 137:173.0 143:162.0 145:111.0 147:11003.0 148:1699.0 149:736.0 151:89.0 157:1073.0 158:125.0 164:30.0 165:121.0 177:89.0 181:173.0 186:48.0 189:310.0 190:79.0 19…				34.6377	9	7.1875	29.5312	3.62069	98.2609	97.7778	102.353	100.667	20.7143
601835	465293	204	601835	86:2499.0 96:158.0 100:4514.0 103:497.0 105:153.0 109:89.0 112:786.0 113:208.0 114:509.0 116:1385.0 117:395.0 120:129.0 121:165.0 122:80.0 126:292.0 130:271.0 131:651.0 132:1211.0 133:1928.0 135:242.0 139:175.0 144:317.0 147:3245.0 148:983.0 149:850.0 169:92.0 170:281.0 172:91.0 174:1975.0 175:366.0 176:197.0 177:506.0 178:251.0 179:282.0 185:47.0 188:495.0 189:343.0 190:257.0 192:106.0 196:72.0 …				104.493	138.2	86.25	117.188	89.1379	498.261	297.222	370.588	363.667	610
595160	709345	258	595160	85:1163.0 86:845.0 87:2274.0 88:237.0 89:658.0 90:380.0 91:353.0 93:305.0 94:633.0 95:163.0 96:291.0 97:430.0 98:1263.0 99:2792.0 100:522.0 101:392.0 102:138.0 103:663.0 105:89.0 106:61.0 107:116.0 108:79.0 109:66.0 110:300.0 111:167.0 112:11055.0 113:1061.0 114:628.0 115:577.0 116:278.0 117:891.0 118:167.0 119:304.0 123:91.0 124:234.0 125:225.0 126:204.0 128:182.0 129:3937.0 130:302.0 131:526.0 …				4.05797	7.4	5.78125	139.844	7.58621	73.0435	122.778	18.2353	30.3333	36.4286
591816	521547	156	591816	85:256.0 89:796.0 94:307.0 95:303.0 96:2533.0 97:441.0 99:289.0 104:237.0 105:97.0 108:312.0 109:439.0 110:11177.0 111:614.0 113:306.0 118:313.0 122:158.0 124:982.0 125:337.0 126:471.0 127:1051.0 128:163.0 129:2527.0 130:408.0 133:1007.0 134:8046.0 135:907.0 136:1137.0 137:215.0 138:63.0 139:66.0 141:165.0 143:512.0 146:536.0 149:648.0 150:111.0 156:10112.0 157:4847.0 158:1100.0 159:146.0 164:110…				243.333	368.2	157.5	321.25	206.897	1012.17	903.333	482.941	607.667	896.429
588374	245723	154	588374	85:6799.0 86:47622.0 88:2593.0 90:119.0 91:477.0 96:2911.0 97:341.0 98:601.0 99:794.0 100:40456.0 103:4475.0 106:60.0 109:343.0 110:4308.0 111:1239.0 113:1461.0 115:3232.0 116:54275.0 117:3943.0 119:373.0 124:244.0 125:436.0 126:864.0 127:7526.0 128:28524.0 129:5476.0 130:10745.0 131:4211.0 132:1371.0 143:490.0 146:2285.0 147:4367.0 150:56.0 153:209.0 154:101859.0 155:7890.0 156:5112.0 158:989.0 …				428.551	386.6	356.719	284.062	352.586	1153.91	1971.11	1585.29	784.333	1869.29
553406	318194	156	553406	85:1529.0 86:1397.0 87:3444.0 89:4440.0 90:556.0 91:479.0 93:66.0 96:262.0 97:536.0 98:824.0 100:14615.0 101:2767.0 102:5805.0 103:8415.0 104:631.0 105:1762.0 107:131.0 112:476.0 113:782.0 115:2150.0 116:948.0 119:619.0 124:39.0 125:40.0 128:3733.0 129:1548.0 131:2592.0 132:174.0 133:7543.0 134:1757.0 135:901.0 137:215.0 140:551.0 141:601.0 142:319.0 143:1503.0 144:888.0 145:231.0 146:256.0 147:2…				456.957	960	525.938	501.25	284.138	2621.3	1604.44	1115.88	1202	1967.14
553369	319103	156	553369	85:1671.0 87:15464.0 88:516.0 89:5583.0 90:8.0 91:6.0 96:1422.0 97:1423.0 99:959.0 100:11006.0 101:3187.0 102:5848.0 104:854.0 106:492.0 107:165.0 109:95.0 111:411.0 112:799.0 113:555.0 115:5624.0 120:597.0 128:4503.0 129:3760.0 133:7267.0 134:1214.0 136:321.0 138:219.0 139:68.0 140:619.0 141:854.0 142:2769.0 143:3502.0 145:789.0 149:4650.0 150:212.0 152:476.0 155:292.0 156:63342.0 157:8669.0 158…				421.449	859.2	525.938	501.25	251.897	2621.3	1458.33	1115.88	1303.67	1762.86
553354	189531	167	553354	88:270.0 91:341.0 92:201.0 93:250.0 106:76.0 107:644.0 108:67.0 110:4924.0 111:148.0 119:1740.0 120:96.0 121:1245.0 122:696.0 123:1100.0 124:272.0 125:732.0 126:98.0 127:95.0 133:5640.0 134:673.0 135:586.0 137:5094.0 138:1345.0 139:352.0 141:162.0 147:1314.0 148:107.0 149:95.0 150:131.0 151:917.0 152:77.0 153:193.0 154:473.0 155:6403.0 156:987.0 157:465.0 162:133.0 163:4901.0 164:826.0 165:344.0 …				90.7246	148.4	93.75	130.469	97.2414	606.522	301.111	274.706	316.667	655
553337	184642	140	553337	85:774.0 86:1474.0 90:3650.0 97:4131.0 98:999.0 99:1157.0 100:1210.0 101:1189.0 102:419.0 110:1418.0 112:1617.0 114:1689.0 115:2309.0 116:513.0 118:46.0 128:7039.0 129:604.0 130:708.0 131:28650.0 132:3230.0 133:155.0 140:27041.0 141:1272.0 142:1329.0 143:7832.0 144:2398.0 145:381.0 156:45.0 157:75.0 158:1549.0 159:12326.0 160:1722.0 161:486.0 170:132.0 172:13218.0 173:1911.0 187:5867.0 188:766.0 …				281.304	8153.6	6632.66	150.625	455	2856.52	1646.11	1775.88	2066.33	5075
544707	404645	213	544707	85:221.0 89:25755.0 90:506.0 92:7769.0 96:3218.0 97:2359.0 98:3532.0 99:3280.0 100:2885.0 101:941.0 102:564.0 105:1096.0 107:553.0 108:4980.0 109:3957.0 110:3508.0 111:2669.0 112:5304.0 113:767.0 114:1264.0 123:4139.0 124:2996.0 125:768.0 128:653.0 133:2104.0 136:411.0 137:418.0 138:719.0 140:5515.0 142:100.0 144:212.0 151:1636.0 152:2948.0 153:1233.0 154:3982.0 157:369.0 159:200.0 165:2675.0 167…				120.87	357.6	246.719	183.125	20.8621	643.043	458.889	81.7647	746	116.429
544064	679582	204	544064	85:13641.0 86:5001.0 87:4933.0 88:1757.0 89:28523.0 90:2890.0 91:8589.0 92:1026.0 93:381.0 94:348.0 95:2393.0 96:1331.0 97:28352.0 98:3468.0 99:9330.0 101:16795.0 102:2256.0 103:42867.0 104:3427.0 105:1047.0 109:1710.0 110:548.0 111:12928.0 112:3476.0 113:4441.0 114:1591.0 115:9520.0 117:8425.0 118:2748.0 119:1517.0 124:1296.0 125:2959.0 126:1244.0 127:2010.0 129:11611.0 130:2501.0 131:1929.0 133…				246.232	196	124.688	402.812	260.69	651.304	1041.67	3514.71	557.667	2415.71
541524	1124505	110	541524	85:635.0 86:86.0 87:129.0 90:134.0 91:2863.0 92:538.0 93:3362.0 94:691.0 95:3472.0 97:431.0 98:183.0 99:268.0 101:1243.0 102:237.0 103:261.0 104:78.0 105:2408.0 106:675.0 107:2146.0 108:699.0 109:1644.0 110:10107.0 111:1647.0 112:155.0 113:195.0 114:48.0 115:507.0 116:856.0 117:5610.0 118:678.0 119:1628.0 120:674.0 121:1428.0 122:358.0 123:601.0 124:91.0 125:223.0 126:82.0 127:211.0 128:193.0 129…				766.232	302.4	295.938	93.4375	151.724	2223.04	1030.56	753.529	242.333	1252.86
539702	804805	174	539702	85:495.0 86:22248.0 87:2624.0 89:631.0 94:1442.0 95:602.0 96:2329.0 97:640.0 98:1310.0 99:1540.0 100:10160.0 102:3332.0 103:6341.0 104:188.0 105:364.0 109:272.0 112:2642.0 113:1352.0 114:312.0 115:1170.0 116:2243.0 117:2959.0 124:341.0 125:39.0 126:1400.0 128:2716.0 129:1787.0 130:4852.0 131:1206.0 132:2070.0 133:5872.0 134:964.0 138:200.0 139:386.0 140:1240.0 141:857.0 142:799.0 143:618.0 144:94…				65.942	51.4	33.2812	33.4375	38.1034	122.174	101.667	132.353	65	217.143
534642	555797	201	534642	85:899.0 86:12401.0 87:1429.0 88:689.0 89:11674.0 90:989.0 91:3265.0 92:533.0 93:2905.0 94:876.0 95:2301.0 96:2476.0 97:2775.0 98:1426.0 99:1136.0 100:1832.0 101:1019.0 102:270.0 105:1289.0 106:173.0 107:4074.0 108:840.0 109:1836.0 110:3063.0 111:7596.0 112:1123.0 113:544.0 115:699.0 116:2190.0 117:9214.0 118:1007.0 119:1145.0 120:169.0 122:299.0 123:526.0 124:4436.0 125:966.0 126:283.0 128:581.0…				29.2754	63	34.375	32.6562	27.069	213.478	126.111	179.412	65	142.857
526853	627974	212	526853	85:234.0 86:60.0 89:695.0 94:1581.0 96:109.0 99:144.0 100:792.0 101:903.0 102:1553.0 103:675.0 104:296.0 105:221.0 111:99.0 112:252.0 113:180.0 116:871.0 117:1074.0 118:381.0 119:273.0 122:541.0 123:122.0 124:320.0 126:122.0 129:2173.0 130:811.0 132:92.0 133:559.0 134:343.0 136:44.0 142:390.0 143:712.0 144:341.0 145:230.0 146:62.0 147:4515.0 148:1361.0 149:293.0 151:125.0 152:91.0 154:171.0 155:3…				63.3333	82.8	30.625	50.4688	55.8621	298.696	116.667	124.706	111	269.286
524461	678218	367	524461	86:6822.0 87:2356.0 88:1456.0 89:8637.0 90:3281.0 91:2019.0 92:5807.0 93:963.0 94:603.0 97:788.0 100:1434.0 102:3331.0 104:4773.0 105:31505.0 106:5357.0 107:1581.0 108:388.0 110:517.0 114:2342.0 115:2050.0 116:1431.0 118:1974.0 119:4329.0 120:16505.0 121:2714.0 122:294.0 124:35.0 128:602.0 131:3045.0 132:17407.0 133:22998.0 134:8106.0 135:2214.0 136:1065.0 137:451.0 144:983.0 145:4707.0 146:1117.…				7.10145	16.8	27.3438	18.4375	15.8621	53.4783	26.6667	38.8235	25.6667	155
524457	673187	367	524457	86:3742.0 88:421.0 89:11207.0 93:1005.0 94:187.0 96:360.0 101:758.0 102:2087.0 103:5264.0 104:2827.0 105:12596.0 106:1628.0 107:1303.0 109:161.0 114:1559.0 115:1777.0 116:1687.0 117:6209.0 118:1855.0 119:3273.0 120:6491.0 121:1847.0 123:225.0 124:64.0 126:535.0 127:336.0 128:987.0 130:3545.0 131:5456.0 132:7812.0 133:14400.0 134:3513.0 135:1956.0 136:1308.0 138:134.0 142:490.0 143:1367.0 144:301.…				41.0145	52.4	51.5625	41.875	22.931	161.739	96.1111	57.6471	75	236.429
521686	624368	203	521686	85:560.0 87:510.0 89:1426.0 90:116.0 94:163.0 95:97.0 98:629.0 100:5580.0 101:2471.0 102:664.0 103:4831.0 104:932.0 105:328.0 106:135.0 108:474.0 109:136.0 113:333.0 114:1188.0 115:1932.0 116:12607.0 117:7683.0 118:1444.0 119:578.0 120:202.0 123:187.0 125:171.0 126:330.0 128:2605.0 129:4198.0 130:1489.0 131:2952.0 132:1116.0 133:3135.0 136:136.0 137:76.0 140:111.0 141:409.0 143:1877.0 144:279.0 1…				171.594	214.4	125.469	254.688	471.034	730.87	1165	770	278	1319.29
520879	395761	213	520879	85:6252.0 87:6665.0 88:1975.0 89:883.0 91:2315.0 92:275.0 93:1573.0 95:9874.0 96:29694.0 97:15647.0 98:2833.0 99:23852.0 101:15131.0 103:4021.0 105:2857.0 109:7575.0 110:16254.0 111:7367.0 112:6568.0 113:7761.0 114:1886.0 117:91202.0 118:6851.0 119:2015.0 120:905.0 121:521.0 123:1084.0 124:418.0 125:1256.0 127:3384.0 129:7915.0 130:1389.0 132:10833.0 137:865.0 138:16452.0 139:1700.0 141:7740.0 14…				268.406	426	204.688	200.938	233.621	341.739	741.667	798.824	572	1324.29
518754	334965	151	518754	86:1341.0 88:700.0 89:7347.0 90:891.0 91:1135.0 92:6477.0 93:4579.0 94:3008.0 95:757.0 96:844.0 97:1128.0 98:564.0 99:623.0 101:319.0 103:255.0 104:228.0 105:622.0 106:1413.0 107:3615.0 108:3620.0 109:2060.0 110:3083.0 111:124.0 112:356.0 115:292.0 116:1214.0 118:44.0 120:482.0 121:7491.0 122:2068.0 123:1213.0 124:2655.0 125:425.0 127:206.0 128:403.0 130:893.0 131:350.0 132:570.0 133:1417.0 135:5…				47.2464	159	131.25	145.156	32.4138	426.087	326.667	118.235	386.667	270
514054	596459	136	514054	85:826.0 87:1627.0 88:473.0 89:144.0 91:599.0 101:1515.0 102:720.0 103:2494.0 114:1098.0 115:633.0 116:807.0 117:1138.0 118:374.0 120:59.0 122:146.0 127:169.0 128:432.0 129:1068.0 130:17281.0 131:1240.0 132:1090.0 135:385.0 136:18459.0 137:2482.0 138:974.0 146:1958.0 156:458.0 158:115.0 159:153.0 163:543.0 172:362.0 210:723.0 238:81.0 258:36.0 314:98.0 325:64.0 336:30.0 337:77.0 352:73.0 354:31.0…				68.1159	105.6	56.25	35.7812	16.2069	157.391	87.7778	45.8824	123	81.4286
513612	816299	320	513612	85:7566.0 86:6797.0 87:4359.0 88:1519.0 89:9765.0 91:923.0 93:1018.0 94:1875.0 96:3594.0 98:5144.0 99:5790.0 100:2521.0 101:6227.0 102:4383.0 103:21527.0 104:2603.0 109:2060.0 111:1777.0 113:3594.0 114:2080.0 115:2580.0 117:27102.0 118:3927.0 119:4547.0 122:737.0 124:466.0 126:1985.0 128:6169.0 129:20956.0 130:14155.0 131:8731.0 132:1189.0 133:15602.0 134:1295.0 135:2416.0 139:1977.0 141:4009.0 1…				32.6087	37	23.5938	23.2812	11.5517	115.217	90.5556	46.4706	34.3333	31.4286
512404	642023	102	512404	85:736.0 86:270.0 87:783.0 88:489.0 89:7011.0 90:1082.0 91:1246.0 94:152.0 97:165.0 98:235.0 99:496.0 100:1651.0 101:1469.0 102:30743.0 103:23411.0 104:3515.0 105:2167.0 106:289.0 107:98.0 110:239.0 112:444.0 113:175.0 114:2540.0 116:2279.0 117:4214.0 118:481.0 119:657.0 120:168.0 121:151.0 124:162.0 125:156.0 126:332.0 127:411.0 128:759.0 129:3375.0 130:1184.0 131:3152.0 132:425.0 133:9405.0 134…				310.145	127.6	19.8438	139.062	56.3793	166.957	332.778	265.882	16.6667	280.714
509528	703963	318	509528	87:1334.0 89:268.0 99:1997.0 100:1448.0 101:1056.0 103:9343.0 105:301.0 113:830.0 114:419.0 115:364.0 119:1027.0 121:65.0 126:532.0 127:1059.0 129:4512.0 130:611.0 131:1548.0 133:8080.0 134:374.0 135:1011.0 136:259.0 141:349.0 142:445.0 143:1410.0 144:552.0 147:30126.0 148:5580.0 149:2655.0 150:532.0 152:256.0 156:164.0 157:1318.0 167:124.0 170:328.0 175:455.0 177:251.0 179:34.0 181:77.0 183:159.…				1571.74	1818.6	907.656	2037.34	1659.83	3868.26	6620	6628.24	4275	7935.71
505647	572386	258	505647	85:13762.0 86:6369.0 87:6103.0 88:705.0 89:3216.0 94:6760.0 95:6763.0 96:70635.0 97:8199.0 98:3405.0 99:7278.0 100:15754.0 101:3903.0 102:4142.0 103:13558.0 104:1453.0 105:6069.0 109:187.0 112:2585.0 113:7525.0 114:1272.0 115:2968.0 116:7732.0 117:10089.0 118:2819.0 119:5251.0 120:560.0 122:461.0 123:2559.0 124:9504.0 125:1572.0 126:4657.0 127:1255.0 129:42500.0 131:12225.0 132:1368.0 133:33612.0…				13.4783	56	8.75	38.5938	41.2069	93.913	92.7778	137.647	49.3333	117.143
493866	203013	98	493866	85:2421.0 86:2359.0 87:2766.0 88:1726.0 89:1167.0 90:151.0 91:439.0 95:1125.0 96:459.0 98:24065.0 99:2550.0 100:2539.0 101:2645.0 102:57264.0 103:6778.0 104:2186.0 105:774.0 110:1290.0 113:614.0 115:708.0 116:1627.0 117:10265.0 118:1510.0 130:1654.0 133:1819.0 134:435.0 142:1460.0 143:534.0 154:313.0 157:6118.0 158:894.0 159:647.0 160:175.0 172:680.0 178:135.0 184:417.0 187:5582.0 188:1082.0 189:…				926.087	787.4	541.25	407.5	329.31	3512.17	1767.78	2196.47	1491	2243.57
470911	287812	171	470911	85:8894.0 86:8833.0 87:5163.0 99:36460.0 100:20298.0 101:8980.0 102:313.0 111:3851.0 113:2017.0 114:5340.0 115:4787.0 117:3456.0 118:2814.0 122:682.0 129:1742.0 130:27406.0 139:1077.0 141:631.0 142:247.0 146:2111.0 147:57264.0 149:13098.0 156:1148.0 157:8599.0 158:1269.0 162:249.0 171:81144.0 172:16275.0 173:29658.0 174:4317.0 186:4100.0 187:2193.0 202:314.0 204:5154.0 206:1253.0 210:503.0 227:11…				24.3478	49.4	61.25	52.6562	47.931	113.478	152.222	200	98	287.143
469414	502347	227	469414	85:729.0 95:3696.0 97:294.0 99:1395.0 100:97.0 109:2813.0 110:1645.0 111:792.0 113:362.0 114:520.0 115:1165.0 116:970.0 123:377.0 125:214.0 126:191.0 134:288.0 139:754.0 141:470.0 142:494.0 143:1656.0 144:518.0 168:283.0 169:299.0 170:141.0 171:1103.0 174:143.0 181:222.0 183:478.0 184:697.0 185:610.0 187:319.0 198:82.0 199:1135.0 200:351.0 212:294.0 213:1098.0 214:181.0 215:98.0 227:12079.0 228:4…				34.4928	62.6	40.4688	61.7188	63.7931	211.739	175	357.647	209	195
434363	163586	128	434363	85:570.0 86:4118.0 87:800.0 88:1025.0 89:400.0 91:917.0 95:1356.0 100:58317.0 101:10497.0 102:11691.0 103:352777.0 104:25972.0 105:11602.0 112:321.0 114:1930.0 116:5828.0 117:2074.0 118:24597.0 119:5129.0 127:1799.0 128:351983.0 129:53571.0 130:32698.0 131:5698.0 132:1268.0 133:944.0 135:1020.0 136:377.0 138:413.0 140:3396.0 144:3753.0 145:1266.0 146:143252.0 147:13208.0 148:10214.0 159:1028.0 16…				17.3913	1551	587.812	0.9375	788.276	169.565	1291.11	1589.41	768.333	0
422783	1163731	361	422783	85:176.0 88:415.0 89:413.0 90:154.0 94:139.0 100:117.0 101:604.0 102:270.0 103:11323.0 104:973.0 105:454.0 109:1071.0 111:468.0 112:135.0 113:241.0 114:71.0 115:353.0 117:461.0 118:215.0 119:87.0 124:65.0 129:8304.0 131:1427.0 132:96.0 133:1034.0 134:177.0 139:304.0 140:167.0 141:402.0 142:283.0 143:731.0 145:508.0 147:8291.0 148:1152.0 149:670.0 150:132.0 153:237.0 155:119.0 157:1633.0 158:220.0…				14.9275	15.4	4.21875	4.375	5.51724	31.7391	25.5556	156.471	20	75.7143
418172	445513	160	418172	90:594.0 91:959.0 97:107.0 102:243.0 106:179.0 112:523.0 116:177.0 144:608.0 152:139.0 153:183.0 160:7212.0 161:726.0 170:60.0 172:1978.0 173:317.0 179:115.0 187:313.0 211:368.0 227:105.0 231:47.0 234:266.0 239:65.0 240:154.0 242:87.0 243:829.0 244:187.0 261:64.0 277:253.0 278:107.0 290:65.0 295:35.0 299:69.0 348:37.0 354:41.0 375:58.0 378:57.0 379:61.0 381:56.0 384:54.0 397:39.0 399:39.0 403:58.…				202.899	532.6	517.188	686.25	1078.62	2325.22	1238.33	2355.29	592.333	4042.14
406851	560420	191	406851	85:450.0 87:643.0 89:2705.0 90:121.0 92:316.0 94:1352.0 97:2945.0 98:4445.0 99:1417.0 100:2274.0 101:1392.0 103:17896.0 104:992.0 111:250.0 113:387.0 116:902.0 118:581.0 119:678.0 128:622.0 129:3493.0 131:6029.0 132:913.0 133:3067.0 135:122.0 137:151.0 138:233.0 140:1614.0 141:1503.0 142:2630.0 143:860.0 144:381.0 145:223.0 146:518.0 147:34296.0 148:5875.0 149:3482.0 150:261.0 152:502.0 156:767.0…				308.551	487.6	232.188	257.031	163.103	1052.61	582.778	545.882	403.667	1071.43
401742	914863	91	401742	88:43.0 91:7427.0 92:290.0 103:929.0 104:181.0 105:661.0 115:592.0 127:386.0 128:898.0 129:4040.0 130:359.0 146:31.0 148:91.0 152:45.0 157:164.0 163:68.0 165:270.0 176:34.0 178:312.0 189:136.0 191:487.0 199:15.0 202:296.0 203:130.0 206:1117.0 207:1460.0 208:126.0 209:42.0 218:66.0 228:29.0 230:26.0 237:8.0 259:16.0 269:39.0 274:11.0 275:16.0 296:12.0 333:7.0 341:21.0 384:17.0 436:15.0				74.6377	128.4	47.6562	48.4375	82.4138	145.652	296.111	715.294	113.333	260
401363	907771	129	401363	85:179.0 86:334.0 87:405.0 89:1466.0 90:140.0 91:44396.0 92:3419.0 94:95.0 95:195.0 96:322.0 99:102.0 101:599.0 102:1163.0 103:3337.0 104:1180.0 105:9310.0 106:1177.0 109:88.0 110:91.0 113:181.0 114:106.0 115:3427.0 116:549.0 119:272.0 120:144.0 122:94.0 126:726.0 127:3111.0 128:7799.0 129:24389.0 130:3075.0 131:263.0 139:419.0 140:63.0 143:59.0 146:69.0 149:120.0 150:303.0 151:348.0 152:800.0 15…				54.4928	53.6	79.0625	20.4688	193.276	159.13	198.889	601.765	137	293.571
401144	912175	91	401144	86:111.0 87:105.0 88:228.0 89:910.0 90:147.0 91:23551.0 92:1756.0 98:49.0 99:35.0 101:366.0 102:553.0 103:1307.0 104:493.0 105:3693.0 106:319.0 108:25.0 113:79.0 114:30.0 115:1560.0 116:234.0 117:68.0 126:226.0 127:1464.0 128:3959.0 129:13230.0 130:1471.0 131:72.0 137:34.0 139:109.0 141:61.0 150:110.0 151:192.0 152:414.0 153:75.0 162:19.0 163:110.0 164:142.0 165:795.0 166:108.0 167:32.0 168:30.0 …				74.6377	54.8	47.6562	47.0312	239.483	145.652	725.556	1854.71	192.333	117.143
396784	352772	200	396784	86:1713.0 87:1410.0 91:644.0 93:940.0 94:977.0 96:11249.0 97:2450.0 98:39958.0 99:4135.0 103:11198.0 104:1120.0 106:220.0 108:1919.0 109:748.0 110:6161.0 111:3443.0 112:1580.0 113:528.0 116:795.0 121:1161.0 123:212.0 124:841.0 125:6121.0 126:34380.0 127:3776.0 128:362.0 129:1726.0 138:245.0 140:1017.0 141:554.0 142:746.0 144:369.0 149:813.0 152:148.0 154:96.0 155:302.0 156:1021.0 157:1367.0 161:4…				39.7101	52.8	39.8438	58.125	37.4138	175.652	161.667	174.706	138.333	217.143
396488	296983	139	396488	85:108.0 86:236.0 87:89.0 90:88.0 92:958.0 94:57.0 96:241.0 97:1801.0 98:635.0 104:19.0 106:2722.0 109:257.0 112:29.0 113:429.0 114:490.0 126:15113.0 127:10349.0 128:423.0 132:146.0 138:432.0 139:11264.0 140:3248.0 141:34.0 158:17.0 183:840.0 186:24.0 197:40.0 202:15.0 207:134.0 216:29.0 218:13.0 228:60.0 230:14.0 236:21.0 245:25.0 269:20.0 273:15.0 275:14.0 278:14.0 284:13.0 287:16.0 292:37.0 30…				1845.8	1569	1093.44	1333.28	29.4828	5684.35	27.2222	53.5294	3805.33	7891.43
391890	303863	126	391890	85:2584.0 86:4761.0 87:2077.0 88:2207.0 90:1964.0 92:6363.0 93:3919.0 94:1231.0 96:3375.0 97:14053.0 98:6369.0 100:1032.0 104:502.0 105:1439.0 106:13516.0 107:4749.0 108:4159.0 109:1454.0 110:29249.0 111:2142.0 112:844.0 113:1243.0 114:2480.0 115:530.0 116:2620.0 117:3877.0 118:3601.0 120:952.0 121:545.0 122:87.0 125:391.0 126:64198.0 127:55136.0 128:2186.0 130:2649.0 132:999.0 134:23898.0 135:35…				3668.7	3249.6	2209.06	2343.91	2515.34	10170.9	8134.44	6396.47	7891.33	16658.6
391853	245700	154	391853	85:4204.0 87:4814.0 88:12359.0 89:2553.0 90:999.0 91:3512.0 96:1473.0 97:1248.0 105:8851.0 106:1402.0 107:1222.0 108:320.0 109:349.0 110:10951.0 111:801.0 120:322.0 121:1539.0 122:478.0 123:779.0 124:149.0 125:432.0 126:258.0 127:3097.0 131:1481.0 134:2566.0 136:394.0 137:1457.0 138:714.0 139:382.0 140:125.0 141:310.0 148:4198.0 149:2387.0 150:293.0 151:3187.0 152:355.0 153:468.0 154:29873.0 155:…				396.522	367.4	356.719	284.062	338.793	1153.91	2101.11	1585.29	784.333	2043.57
391842	474172	98	391842	85:408.0 86:419.0 87:130.0 88:128.0 96:108.0 97:293.0 98:16194.0 99:1633.0 101:769.0 102:1577.0 103:2061.0 104:170.0 105:94.0 111:6938.0 112:443.0 113:107.0 114:22.0 117:1527.0 118:80.0 119:65.0 124:31.0 125:85.0 126:102.0 127:79.0 128:180.0 129:1573.0 130:611.0 131:293.0 132:129.0 133:470.0 134:61.0 141:2402.0 142:484.0 143:358.0 144:245.0 147:2792.0 148:440.0 149:650.0 150:54.0 154:40.0 156:204…				284.203	329.6	258.281	277.812	279.138	729.13	769.444	757.059	448.333	1117.14
391841	262850	97	391841	85:10202.0 87:35642.0 88:64240.0 91:3459.0 92:634.0 93:4105.0 94:5274.0 95:5539.0 96:10036.0 97:49680.0 98:3590.0 99:2777.0 101:23935.0 106:848.0 107:2656.0 108:3055.0 109:649.0 110:2128.0 111:4775.0 112:2235.0 113:1409.0 115:21283.0 116:8523.0 121:837.0 122:2963.0 123:1731.0 124:8265.0 125:1677.0 126:4670.0 138:1664.0 139:5263.0 140:965.0 141:2014.0 142:408.0 154:7140.0 155:723.0 156:124.0 158:2…				5071.16	5404.8	3105.62	1787.03	2704.66	13940	8943.89	6794.71	7603.33	18952.9
390213	281706	86	390213	85:1118.0 86:23405.0 88:155.0 90:431.0 96:139.0 99:926.0 100:2331.0 102:428.0 103:1155.0 110:335.0 117:8325.0 124:33.0 129:414.0 130:983.0 132:66.0 138:34.0 140:1875.0 142:440.0 143:241.0 144:184.0 146:498.0 155:91.0 165:414.0 170:795.0 180:45.0 184:584.0 185:63.0 188:643.0 198:299.0 199:57.0 211:107.0 214:25.0 230:45.0 233:17.0 248:54.0 338:23.0 369:33.0 395:15.0 449:25.0				10057.7	9203.4	5531.88	3744.38	6134.83	11843	17045.6	16671.8	6876.33	21871.4
390208	504269	120	390208	85:1208.0 86:479.0 87:572.0 88:57.0 89:218.0 90:219.0 91:7029.0 92:1189.0 93:2073.0 94:125.0 95:659.0 97:909.0 98:115.0 99:310.0 101:245.0 102:276.0 103:2763.0 104:603.0 105:1887.0 106:350.0 107:1279.0 108:134.0 109:699.0 111:247.0 112:152.0 116:227.0 117:7459.0 118:1627.0 119:1751.0 120:15730.0 121:1871.0 122:208.0 123:1128.0 124:181.0 125:875.0 126:192.0 127:286.0 130:3577.0 131:2523.0 132:140.…				2161.16	2510.6	1695.47	1194.22	2202.93	3125.65	5805	5528.82	2322.33	7872.14
390198	459090	155	390198	85:327.0 86:922.0 87:525.0 89:229.0 90:81.0 93:232.0 94:105.0 95:206.0 97:269.0 98:716.0 99:549.0 100:2474.0 101:419.0 102:299.0 103:1732.0 105:355.0 106:197.0 108:147.0 110:339.0 111:559.0 112:936.0 113:515.0 114:454.0 115:522.0 116:279.0 117:539.0 118:206.0 119:304.0 123:77.0 128:232.0 129:176.0 130:657.0 131:1174.0 132:380.0 133:1495.0 134:145.0 136:109.0 137:82.0 138:78.0 139:4704.0 140:579.0…				350.145	636.6	768.906	1481.41	608.276	2602.61	2598.33	2916.47	2405.67	2212.14
390194	514902	142	390194	86:74.0 96:158.0 98:130.0 99:376.0 100:289.0 106:106.0 114:46.0 115:115.0 117:432.0 124:41.0 131:182.0 133:230.0 137:42.0 142:9942.0 143:1423.0 144:418.0 145:74.0 147:2771.0 148:467.0 149:83.0 170:211.0 171:91.0 186:6454.0 187:985.0 188:239.0 198:26.0 214:39.0 216:1837.0 218:61.0 235:19.0 244:72.0 245:28.0 257:36.0 288:624.0 289:129.0 290:49.0 297:22.0 303:12.0 337:16.0 391:21.0 440:17.0 442:22.0…				537.971	480.4	392.5	216.25	436.897	920.87	878.333	1354.12	526.333	1317.86
390127	632100	245	390127	87:1321.0 92:41.0 94:137.0 97:967.0 101:5227.0 102:1757.0 105:2192.0 106:378.0 108:132.0 112:547.0 114:106.0 115:3360.0 116:2350.0 117:8212.0 118:1179.0 121:314.0 125:851.0 126:258.0 127:525.0 128:843.0 129:7865.0 131:5211.0 132:620.0 133:4898.0 134:2496.0 137:108.0 139:330.0 141:1767.0 142:1765.0 145:814.0 146:881.0 148:1700.0 149:6560.0 150:3582.0 151:480.0 152:48.0 156:1363.0 157:5575.0 158:20…				302.464	355	265.625	349.688	612.931	978.696	1423.89	897.647	428.333	1962.86
390121	185157	140	390121	90:10777.0 91:478.0 92:77.0 96:77.0 97:7134.0 98:42.0 105:1060.0 107:101.0 108:389.0 110:6229.0 112:5610.0 118:186.0 128:823.0 139:141.0 140:68711.0 141:3345.0 143:118.0 153:40.0 172:122.0 187:12577.0 188:765.0 189:443.0 217:46.0 238:257.0 239:135.0 248:58.0 249:48.0 253:17.0 283:30.0 284:89.0 353:43.0 402:50.0 417:10.0 418:14.0 419:8.0 436:18.0 457:12.0 477:21.0 500:35.0				281.304	5871.8	5209.53	150.625	900	2856.52	1646.11	1775.88	1897.67	5075
386902	622741	218	386902	85:6188.0 86:1615.0 87:3696.0 88:1790.0 89:14654.0 90:1539.0 91:2542.0 92:258.0 93:648.0 94:856.0 95:1170.0 96:3460.0 97:715.0 98:1647.0 99:9826.0 100:7898.0 101:11676.0 102:3020.0 103:26240.0 104:3409.0 105:1710.0 106:270.0 107:197.0 108:1515.0 109:795.0 110:1912.0 111:3151.0 112:1140.0 113:8729.0 114:4976.0 115:6882.0 116:8693.0 117:38793.0 118:4767.0 119:5474.0 120:699.0 121:556.0 122:849.0 12…				405.072	454.6	278.906	519.844	979.31	1615.22	2273.89	1523.53	788.667	2537.14
384981	678892	292	384981	85:608.0 87:8713.0 89:9358.0 95:1074.0 97:4553.0 99:4189.0 100:146.0 102:8559.0 103:32976.0 104:3062.0 105:3891.0 107:144.0 109:1602.0 110:387.0 112:977.0 113:578.0 114:1054.0 115:1265.0 117:23961.0 118:3964.0 119:4808.0 120:1034.0 121:257.0 123:442.0 127:3074.0 128:1001.0 129:26240.0 130:4218.0 131:10119.0 133:5903.0 134:4440.0 136:331.0 137:589.0 139:877.0 141:958.0 142:909.0 143:8935.0 144:219…				52.8986	130.8	91.875	56.875	68.4483	181.739	343.889	391.176	159.333	340
382208	410149	217	382208	87:586.0 99:1609.0 101:2068.0 104:325.0 105:445.0 107:996.0 109:212.0 111:1186.0 113:5037.0 115:1671.0 117:2748.0 119:1284.0 120:263.0 125:338.0 126:407.0 129:4104.0 130:165.0 132:1245.0 133:9202.0 135:1724.0 136:364.0 138:277.0 140:2059.0 142:1921.0 143:15449.0 144:1422.0 145:1029.0 147:18652.0 148:5036.0 149:1689.0 150:762.0 151:643.0 152:154.0 157:2580.0 159:779.0 167:246.0 177:1266.0 180:43.0…				339.275	984.2	231.406	205.469	590.862	884.783	682.222	994.118	346.667	2332.86
382085	810515	337	382085	85:20363.0 86:5795.0 87:3620.0 88:3051.0 89:12805.0 90:1714.0 91:56686.0 92:13366.0 93:69351.0 94:50610.0 95:105923.0 96:67731.0 97:32023.0 98:8762.0 99:9629.0 100:1661.0 101:7599.0 102:2370.0 103:6664.0 104:3525.0 105:19721.0 106:8538.0 107:34392.0 108:29490.0 109:41826.0 110:30581.0 111:12283.0 112:3015.0 113:3508.0 114:1078.0 115:4742.0 116:18825.0 117:93470.0 118:11007.0 119:15697.0 120:5897.…				56.3768	32.4	14.8438	5.46875	29.8276	111.739	40.5556	46.4706	37.3333	103.571
380419	575523	243	380419	91:312.0 92:235.0 108:94.0 109:500.0 122:99.0 157:438.0 181:335.0 184:99.0 195:169.0 204:364.0 211:430.0 232:35.0 238:65.0 243:1004.0 259:39.0 299:833.0 300:176.0 301:65.0 307:420.0 325:70.0 373:77.0 376:24.0 408:22.0				84.6377	134	84.0625	148.125	157.414	391.739	455	358.824	225	503.571
380056	605801	128	380056	91:184.0 93:555.0 112:361.0 126:726.0 128:4428.0 143:234.0 155:758.0 199:88.0 200:81.0 215:105.0 218:464.0 228:502.0 232:181.0 244:49.0 245:132.0 246:128.0 250:107.0 261:62.0 263:34.0 264:285.0 270:131.0 271:53.0 276:104.0 288:68.0 289:89.0 290:67.0 291:95.0 292:54.0 295:49.0 305:38.0 306:30.0 322:29.0 336:25.0 338:40.0 339:46.0 344:32.0 346:34.0 350:40.0 351:54.0 352:23.0 356:43.0 357:181.0 362:…				1357.68	1569	1278.28	1290.62	680.862	2736.09	5478.33	5509.41	2270.33	3040.71
380041	565403	186	380041	85:2158.0 86:2190.0 87:3032.0 88:2069.0 89:36790.0 91:1551.0 96:627.0 98:1670.0 99:281.0 100:6673.0 101:1964.0 102:6674.0 103:14459.0 104:815.0 107:162.0 110:684.0 112:1412.0 113:3021.0 114:1994.0 115:3417.0 116:700.0 117:41744.0 118:4450.0 119:4034.0 120:330.0 121:265.0 126:3007.0 127:1480.0 128:9838.0 129:2922.0 130:2411.0 131:9831.0 132:2189.0 133:20810.0 134:1709.0 135:1337.0 136:108.0 137:48…				18.9855	5.8	12.6562	17.1875	353.621	20	30.5556	47.6471	37.6667	2620.71
379781	422639	174	379781	86:3132.0 87:565.0 96:210.0 103:419.0 106:106.0 107:181.0 113:306.0 114:407.0 116:466.0 120:164.0 122:144.0 128:423.0 133:1248.0 136:233.0 137:127.0 142:103.0 147:3329.0 148:897.0 150:61.0 151:300.0 152:265.0 158:435.0 162:62.0 166:133.0 172:186.0 174:3980.0 175:814.0 176:359.0 179:75.0 181:183.0 186:200.0 193:524.0 195:187.0 207:471.0 208:155.0 211:247.0 215:52.0 228:408.0 229:129.0 230:44.0 231…				44.6377	61.6	34.8438	70.1562	261.552	143.913	35	30.5882	115.333	420.714
379773	713398	179	379773	87:2325.0 91:1712.0 95:4807.0 98:4075.0 102:1062.0 103:1262.0 105:5541.0 106:224.0 107:1751.0 108:121.0 113:1064.0 118:4787.0 120:246.0 122:267.0 123:809.0 124:1957.0 126:456.0 128:467.0 136:846.0 138:965.0 140:199.0 141:130.0 142:736.0 144:622.0 146:1251.0 153:324.0 158:1633.0 160:897.0 161:551.0 163:430.0 165:166.0 167:1306.0 170:32.0 174:1681.0 176:195.0 179:12391.0 180:1722.0 187:1257.0 189:1…				1002.17	1552	1263.59	1394.38	1348.79	3130	3725.56	7813.53	4633.67	6002.14
379769	667003	292	379769	85:2782.0 86:591.0 88:997.0 89:7918.0 90:749.0 91:2573.0 93:291.0 94:135.0 99:2034.0 100:3268.0 101:8412.0 102:14066.0 103:18289.0 104:2702.0 105:1190.0 106:338.0 107:686.0 109:320.0 110:106.0 112:416.0 113:1370.0 114:1308.0 115:4302.0 116:4557.0 117:24732.0 118:1435.0 119:2754.0 120:241.0 122:157.0 123:395.0 128:902.0 129:10903.0 130:8043.0 131:6881.0 132:1691.0 133:15708.0 134:962.0 135:2365.0 …				228.841	287.6	224.375	221.406	236.379	1287.39	1132.78	951.765	560.667	1427.14
379752	553145	205	379752	85:957.0 89:545.0 90:348.0 92:63.0 96:437.0 99:380.0 101:2690.0 106:88.0 108:94.0 110:41.0 112:1305.0 114:853.0 115:378.0 116:628.0 117:2239.0 133:1482.0 135:396.0 141:420.0 143:905.0 148:1245.0 156:1586.0 157:78.0 163:159.0 164:25.0 172:139.0 173:669.0 178:93.0 180:86.0 184:292.0 190:125.0 191:286.0 203:904.0 205:1879.0 206:184.0 207:363.0 215:41.0 216:102.0 219:267.0 220:55.0 221:417.0 232:226.…				228.551	133.2	64.0625	121.875	128.448	268.696	116.667	415.882	227.333	783.571
379572	956527	324	379572	89:600.0 90:95.0 92:302.0 99:1101.0 100:763.0 104:682.0 105:421.0 108:162.0 111:286.0 114:225.0 116:632.0 117:1300.0 118:241.0 119:361.0 126:288.0 127:403.0 128:236.0 129:2483.0 130:377.0 132:676.0 138:154.0 140:182.0 141:560.0 145:337.0 146:797.0 147:1724.0 148:523.0 149:1053.0 153:197.0 157:354.0 158:30.0 159:212.0 160:232.0 162:83.0 163:126.0 164:179.0 165:204.0 167:330.0 169:1652.0 170:241.0 …				189.855	81.4	72.1875	58.4375	69.8276	105.652	206.111	534.706	211.667	372.143
379148	228277	186	379148	87:1583.0 90:769.0 93:609.0 102:1897.0 107:652.0 108:90.0 111:356.0 113:111.0 116:433.0 118:801.0 123:500.0 124:95.0 126:1978.0 134:1549.0 137:202.0 138:173.0 146:199.0 151:694.0 153:808.0 156:381.0 161:1041.0 164:130.0 165:56.0 169:85.0 176:109.0 180:155.0 184:869.0 185:164.0 186:4275.0 187:461.0 193:296.0 202:171.0 204:274.0 217:87.0 223:242.0 236:33.0 243:234.0 247:68.0 249:60.0 251:63.0 264:4…				46.3768	11.2	4.53125	30.7812	129.828	24.7826	79.4444	199.412	75.3333	64.2857
379070	591789	197	379070	86:859.0 88:586.0 89:1603.0 91:544.0 101:1368.0 103:1718.0 104:357.0 107:235.0 111:429.0 113:942.0 118:286.0 119:281.0 121:158.0 129:1828.0 130:2303.0 131:637.0 133:2276.0 135:145.0 137:205.0 138:146.0 139:232.0 141:1002.0 142:211.0 144:181.0 147:4760.0 149:639.0 151:478.0 152:789.0 153:1083.0 154:644.0 155:1934.0 161:67.0 164:126.0 166:71.0 167:214.0 171:87.0 179:92.0 183:186.0 188:99.0 197:3076…				171.594	271.4	140.469	230	245.517	633.478	697.222	637.059	336.667	1157.86
378987	527780	142	378987	97:153.0 98:334.0 101:365.0 107:124.0 110:461.0 114:542.0 121:111.0 132:149.0 142:2150.0 143:1797.0 150:187.0 151:38.0 152:32.0 156:412.0 159:97.0 162:147.0 168:90.0 186:161.0 188:133.0 190:53.0 202:77.0 211:139.0 213:47.0 215:27.0 216:18.0 218:73.0 226:39.0 241:251.0 243:148.0 256:167.0 258:131.0 265:131.0 267:70.0 314:644.0 321:21.0 331:20.0 332:74.0 348:18.0 349:50.0 367:24.0 378:32.0 461:29.0…				284.783	253.8	272.188	383.594	228.448	955.217	1364.44	3184.71	688.333	1607.14
378919	669870	374	378919	103:1306.0 107:691.0 116:1119.0 123:338.0 140:163.0 145:74.0 150:76.0 152:78.0 153:77.0 156:114.0 166:133.0 176:381.0 179:2045.0 215:215.0 248:91.0 266:20.0 283:39.0 284:49.0 286:26.0 346:56.0 347:38.0 373:196.0 374:1499.0 375:671.0 376:10.0 391:42.0 402:33.0 410:26.0 423:20.0 446:31.0 467:26.0				10	34.2	7.34375	4.21875	100	21.3043	12.2222	31.1765	12	221.429
378916	666660	277	378916	86:386.0 89:6772.0 90:11.0 91:2600.0 95:282.0 99:1912.0 100:2810.0 102:5174.0 103:3192.0 104:1532.0 105:903.0 106:168.0 114:646.0 115:1971.0 116:3131.0 117:13489.0 119:460.0 120:459.0 121:612.0 123:206.0 126:239.0 127:301.0 128:997.0 129:8602.0 130:4777.0 131:2285.0 133:11477.0 134:148.0 135:287.0 137:261.0 140:32.0 142:538.0 143:3469.0 144:593.0 145:1331.0 147:44838.0 148:3737.0 149:7588.0 150:1…				516.957	498	231.406	378.125	342.414	1824.35	2002.22	1560.59	700.333	2277.14
378893	474803	98	378893	86:469.0 98:3112.0 111:195.0 114:986.0 117:806.0 119:284.0 126:213.0 127:112.0 133:922.0 135:167.0 137:149.0 139:102.0 142:484.0 145:246.0 147:3689.0 148:427.0 149:498.0 155:215.0 156:560.0 164:159.0 183:109.0 185:141.0 187:104.0 188:120.0 189:166.0 196:52.0 200:410.0 201:94.0 204:138.0 206:85.0 211:131.0 214:47.0 223:109.0 231:130.0 233:43.0 240:37.0 246:36.0 258:60.0 286:225.0 301:331.0 302:57.…				246.957	371.2	286.562	292.5	279.138	729.13	873.889	810.588	491.667	1117.14
378835	494286	220	378835	98:892.0 103:2129.0 104:293.0 112:1491.0 117:2695.0 118:668.0 119:544.0 121:575.0 123:189.0 130:938.0 133:2360.0 139:4503.0 141:432.0 147:3058.0 148:1897.0 149:1334.0 150:150.0 156:3453.0 157:2013.0 159:211.0 165:85.0 167:253.0 181:60.0 182:181.0 185:675.0 187:245.0 189:497.0 190:776.0 196:55.0 199:107.0 204:206.0 205:1375.0 206:226.0 215:57.0 217:483.0 218:103.0 219:817.0 220:1126.0 221:303.0 22…				6.66667	9.6	464.688	186.875	6.72414	6.08696	48.3333	901.176	55.3333	42.1429
378791	570658	156	378791	87:445.0 90:1309.0 92:217.0 94:683.0 100:1728.0 102:464.0 107:242.0 108:79.0 112:351.0 116:1033.0 118:87.0 121:239.0 128:1988.0 130:880.0 137:413.0 139:478.0 144:739.0 145:271.0 147:310.0 149:335.0 156:9691.0 160:1172.0 162:215.0 165:176.0 166:84.0 171:323.0 174:188.0 175:172.0 179:87.0 182:26.0 183:51.0 188:208.0 193:152.0 211:62.0 212:234.0 214:194.0 219:215.0 223:67.0 227:240.0 228:159.0 229:6…				168.116	71.8	111.25	160.781	235.517	91.3043	657.778	1504.12	174	492.143
378620	204257	124	378620	91:500.0 92:1478.0 93:2952.0 94:548.0 96:1526.0 97:2330.0 100:274.0 107:93.0 112:148.0 118:281.0 121:90.0 124:1907.0 136:1068.0 137:1021.0 139:83.0 153:576.0 166:1493.0 167:1868.0 184:97.0 236:37.0 256:35.0 303:22.0 324:22.0 329:37.0				62.1739	172.6	146.562	140.469	18.6207	488.696	279.444	89.4118	453.667	180.714
378595	413847	88	378595	88:7473.0 90:306.0 92:128.0 115:134.0 127:133.0 129:244.0 135:182.0 144:248.0 154:87.0 161:70.0 169:75.0 172:202.0 174:53.0 188:36.0 198:73.0 204:139.0 205:77.0 228:49.0 239:48.0 252:39.0 255:38.0 276:54.0 289:45.0 290:31.0 318:58.0 373:316.0 374:116.0 389:41.0 396:23.0 398:26.0 410:21.0 418:48.0 422:31.0 424:25.0 425:22.0 427:27.0 439:22.0 441:37.0 443:40.0 447:24.0 450:24.0 485:30.0 486:20.0 48…				435.072	192.4	193.125	272.344	242.069	956.957	2576.11	876.471	857.333	370
378265	287832	261	378265	171:1841.0 172:397.0 173:675.0 174:110.0 261:797.0 262:196.0 267:142.0 269:54.0 272:38.0 276:191.0 278:49.0 282:55.0 285:90.0 287:29.0 288:32.0 324:35.0 335:47.0 339:45.0 344:30.0 346:37.0 347:27.0 387:32.0 394:27.0				10.1449	27.8	26.0938	30.4688	21.3793	50	65	81.7647	49.6667	127.857
378142	486796	240	378142	92:120.0 104:288.0 106:507.0 107:539.0 110:1162.0 152:126.0 163:49.0 166:104.0 170:1565.0 179:484.0 181:233.0 193:113.0 194:65.0 198:297.0 203:159.0 207:129.0 209:55.0 210:188.0 213:650.0 224:364.0 226:124.0 227:1402.0 239:634.0 240:1670.0 241:647.0 242:321.0 249:37.0 252:252.0 253:364.0 254:1798.0 255:835.0 256:1080.0 257:515.0 268:109.0 270:128.0 278:105.0 284:150.0 285:139.0 291:47.0 294:43.0 …				63.3333	50.4	37.9688	54.5312	78.9655	149.565	188.889	217.059	108.667	295.714
378010	474092	98	378010	85:1453.0 89:412.0 98:3925.0 109:143.0 113:137.0 114:876.0 115:253.0 116:530.0 124:72.0 127:330.0 128:394.0 137:69.0 139:259.0 140:257.0 154:106.0 156:1045.0 178:61.0 183:268.0 196:61.0 199:107.0 200:380.0 201:140.0 204:358.0 206:59.0 216:60.0 230:479.0 231:141.0 233:21.0 234:37.0 236:23.0 238:41.0 251:57.0 252:38.0 256:57.0 258:93.0 283:61.0 286:482.0 287:231.0 288:87.0 290:25.0 296:37.0 299:117…				284.203	371.2	286.562	292.5	255.345	729.13	873.889	810.588	491.667	1117.14
377841	624655	305	377841	93:195.0 133:1515.0 143:4506.0 144:342.0 163:294.0 183:256.0 221:527.0 222:183.0 235:534.0 256:175.0 267:276.0 280:928.0 281:195.0 285:908.0 291:254.0 292:61.0 294:70.0 295:47.0 301:73.0 302:57.0 305:1428.0 308:383.0 309:339.0 322:233.0 332:358.0 339:562.0 347:247.0 350:119.0 367:44.0 369:45.0 370:36.0 377:50.0 379:40.0 380:74.0 381:37.0 383:26.0 388:12.0 392:30.0 395:46.0 407:112.0 408:52.0 418:…				69.8551	68.6	22.9688	57.6562	58.2759	226.522	278.333	292.941	99	254.286
377818	246776	155	377818	88:575.0 92:137.0 94:184.0 105:1844.0 123:280.0 130:1019.0 132:1759.0 133:9340.0 135:1990.0 136:99.0 137:824.0 139:107.0 140:85.0 146:2582.0 147:15984.0 149:1296.0 151:747.0 152:263.0 155:8183.0 156:1185.0 158:110.0 161:814.0 162:391.0 165:306.0 166:429.0 167:332.0 169:75.0 177:72.0 178:84.0 181:68.0 182:56.0 187:27.0 189:636.0 191:773.0 193:361.0 194:65.0 197:464.0 198:104.0 205:1219.0 209:253.0…				788.551	998.2	930.156	1280.31	669.828	4445.22	2655	1573.53	2421	4076.43
377769	456782	173	377769	85:1744.0 88:220.0 89:844.0 90:72.0 91:191.0 92:115.0 99:760.0 101:93.0 104:458.0 111:89.0 112:120.0 113:205.0 114:1758.0 116:455.0 121:65.0 127:295.0 128:61.0 133:1932.0 141:197.0 142:1120.0 144:1164.0 148:176.0 169:79.0 171:136.0 172:695.0 173:2919.0 174:317.0 175:47.0 177:196.0 178:74.0 183:60.0 189:634.0 191:896.0 196:43.0 199:86.0 200:165.0 201:536.0 214:84.0 216:273.0 222:39.0 229:30.0 230:…				21.7391	34.2	17.1875	22.5	297.759	43.913	30	50.5882	25.3333	1024.29
377499	593013	292	377499	86:161.0 117:646.0 118:80.0 130:354.0 131:420.0 132:69.0 136:68.0 138:42.0 143:448.0 170:62.0 171:58.0 184:89.0 188:216.0 189:38.0 198:35.0 204:253.0 205:235.0 207:267.0 215:121.0 217:711.0 219:96.0 245:79.0 270:54.0 271:35.0 277:142.0 287:57.0 292:723.0 293:38.0 294:66.0 303:33.0 308:25.0 312:25.0 325:44.0 333:145.0 334:87.0 335:21.0 348:25.0 366:21.0 368:24.0 431:41.0 436:45.0 455:21.0 458:48.0…				41.7391	101.2	33.125	384.844	89.3103	172.174	335	196.471	252	345
377448	312992	261	377448	87:585.0 88:729.0 89:587.0 95:487.0 97:631.0 98:49.0 101:1340.0 102:1177.0 103:1531.0 105:617.0 110:126.0 111:140.0 114:25.0 117:1636.0 119:352.0 125:140.0 127:1748.0 130:1462.0 132:1814.0 134:772.0 145:1683.0 147:10497.0 148:2542.0 149:2075.0 150:291.0 156:1212.0 159:271.0 163:504.0 164:200.0 165:55.0 166:663.0 167:117.0 176:100.0 177:42.0 186:153.0 189:367.0 190:144.0 195:128.0 199:58.0 204:58.…				82.029	106.8	84.2188	84.6875	147.069	398.261	347.222	295.882	240	597.143
377384	703712	393	377384	85:645.0 90:147.0 95:452.0 97:249.0 102:285.0 103:9020.0 110:146.0 113:61.0 115:644.0 117:1981.0 118:490.0 119:534.0 126:187.0 127:417.0 129:990.0 132:235.0 133:1022.0 134:645.0 135:662.0 141:297.0 143:947.0 144:439.0 146:210.0 147:17366.0 149:2554.0 151:169.0 159:329.0 162:131.0 164:69.0 165:146.0 166:56.0 169:242.0 170:120.0 175:586.0 179:102.0 185:91.0 186:85.0 189:1565.0 190:633.0 199:60.0 20…				87.971	116	64.6875	588.281	139.483	292.609	244.444	377.059	356.333	559.286
377304	485510	244	377304	89:646.0 94:2050.0 96:1661.0 98:1905.0 99:3259.0 100:2817.0 109:761.0 117:1835.0 118:742.0 119:1456.0 120:853.0 121:670.0 125:1304.0 127:1634.0 128:1070.0 130:2714.0 132:2304.0 133:7086.0 135:3314.0 142:2314.0 145:1499.0 148:9294.0 149:7208.0 150:756.0 157:20659.0 158:11965.0 159:944.0 160:1158.0 168:806.0 169:1031.0 175:1782.0 177:294.0 181:150.0 184:1910.0 188:113.0 190:1097.0 191:491.0 193:193…				30.8696	69.2	22.3438	130.625	278.448	186.957	279.444	213.529	161	513.571
377228	252414	245	377228	89:1152.0 91:351.0 95:495.0 97:573.0 98:181.0 100:4730.0 103:375.0 107:215.0 109:167.0 110:90.0 115:402.0 118:1544.0 120:1786.0 121:1632.0 125:225.0 127:499.0 129:1350.0 133:14793.0 143:104.0 144:1282.0 149:2122.0 151:83.0 157:354.0 159:238.0 169:56.0 171:463.0 172:334.0 173:487.0 175:202.0 177:417.0 186:148.0 188:1005.0 192:272.0 193:193.0 204:1485.0 206:633.0 207:456.0 208:122.0 214:46.0 218:26…				182.174	239.2	152.656	170.156	83.7931	446.522	516.111	498.235	405.667	701.429
377184	286578	187	377184	96:182.0 101:354.0 105:198.0 107:119.0 110:149.0 126:56.0 128:146.0 130:5782.0 131:1178.0 132:66.0 133:237.0 138:58.0 143:60.0 145:171.0 149:165.0 167:68.0 187:1114.0 188:83.0 195:97.0 202:91.0 204:279.0 205:188.0 207:236.0 212:44.0 216:39.0 218:162.0 219:48.0 233:19.0 251:129.0 252:37.0 253:76.0 254:54.0 263:63.0 296:35.0 310:25.0 316:26.0 319:32.0 346:33.0 349:22.0 360:28.0 366:55.0 378:26.0 38…				840.725	873.8	584.844	488.438	573.448	3160	2357.78	1589.41	975.333	4387.14
376989	1017698	299	376989	89:319.0 92:65.0 97:436.0 99:82.0 104:179.0 113:628.0 114:60.0 115:310.0 116:440.0 117:430.0 122:66.0 123:186.0 131:658.0 138:155.0 140:722.0 148:456.0 149:844.0 153:270.0 161:74.0 165:189.0 169:3633.0 179:119.0 181:458.0 184:227.0 185:183.0 188:32.0 190:73.0 192:212.0 193:2657.0 201:84.0 205:185.0 210:270.0 211:267.0 216:189.0 217:420.0 225:385.0 226:24.0 227:429.0 230:1278.0 234:33.0 235:106.0 …				47.2464	19.2	12.6562	11.4062	181.379	116.957	295	133.529	104.333	309.286
376964	738232	353	376964	86:288.0 92:115.0 95:529.0 99:916.0 101:558.0 107:104.0 109:243.0 110:179.0 111:126.0 112:166.0 113:4551.0 115:238.0 123:216.0 124:595.0 127:191.0 137:64.0 139:136.0 140:162.0 144:205.0 145:166.0 146:164.0 148:225.0 149:221.0 151:312.0 152:242.0 154:169.0 159:144.0 160:123.0 165:378.0 166:49.0 168:145.0 171:293.0 173:153.0 174:155.0 179:447.0 182:380.0 184:116.0 187:257.0 190:84.0 192:176.0 194:2…				39.8551	53.6	38.9062	24.375	34.3103	50.8696	78.8889	866.471	238.667	134.286
376963	452165	252	376963	95:655.0 99:652.0 103:2063.0 114:818.0 117:4764.0 118:1065.0 120:344.0 121:755.0 122:142.0 129:1544.0 131:3630.0 133:1996.0 135:402.0 137:575.0 142:644.0 144:215.0 150:170.0 173:626.0 174:1112.0 176:187.0 179:84.0 180:60.0 181:335.0 182:94.0 194:112.0 195:627.0 196:108.0 197:90.0 201:116.0 209:544.0 210:250.0 211:1125.0 212:101.0 213:105.0 224:45.0 225:47.0 226:552.0 229:1548.0 234:42.0 236:97.0 …				53.6232	98.6	73.9062	77.5	192.759	300.435	409.444	268.235	193.667	517.143
376899	624550	305	376899	89:2401.0 90:436.0 104:2245.0 116:1334.0 117:2208.0 124:429.0 129:4981.0 133:4898.0 134:451.0 143:4944.0 145:1249.0 147:6600.0 148:2916.0 149:3116.0 161:203.0 177:457.0 193:341.0 199:865.0 206:453.0 207:183.0 215:611.0 217:5072.0 219:626.0 221:66.0 243:239.0 244:1234.0 245:640.0 259:130.0 272:374.0 275:95.0 292:223.0 293:36.0 297:84.0 303:637.0 305:1208.0 317:42.0 319:270.0 322:189.0 332:108.0 37…				69.8551	68.6	47.9688	57.6562	58.2759	226.522	245	313.529	105.333	254.286
376876	666048	233	376876	142:182.0 161:81.0 162:45.0 164:117.0 166:61.0 201:113.0 211:72.0 217:523.0 218:959.0 220:635.0 223:112.0 233:1609.0 255:80.0 274:60.0 291:401.0 293:1160.0 294:230.0 306:179.0 317:35.0 332:42.0 333:580.0 334:14.0 379:36.0 388:35.0 414:43.0				161.014	153.8	83.125	116.719	112.586	635.217	612.778	510	216	771.429
376847	285948	117	376847	85:646.0 86:90.0 100:1419.0 103:1638.0 111:88.0 117:8758.0 118:979.0 119:370.0 120:100.0 131:749.0 136:82.0 144:107.0 159:37.0 170:29.0 186:69.0 203:58.0 207:550.0 232:19.0 267:101.0 273:28.0 355:176.0 357:45.0 486:27.0				2055.07	2367	1666.41	1648.44	1607.93	7429.57	5836.11	4368.24	2910.33	10242.9
376843	533127	333	376843	86:843.0 94:281.0 98:306.0 103:2081.0 112:408.0 113:679.0 131:635.0 143:8828.0 144:631.0 146:75.0 147:2255.0 149:398.0 159:241.0 168:59.0 170:34.0 172:1391.0 188:666.0 190:734.0 192:95.0 199:198.0 200:62.0 202:53.0 212:62.0 216:344.0 217:78.0 221:141.0 226:94.0 234:24.0 245:164.0 248:1197.0 249:246.0 259:76.0 260:303.0 278:80.0 292:34.0 293:35.0 305:73.0 308:33.0 329:852.0 331:320.0 333:1877.0 33…				11.4493	13.8	8.28125	51.0938	16.3793	36.087	58.8889	15.8824	46	40
376829	527771	142	376829	123:488.0 124:313.0 142:7864.0 155:1004.0 162:672.0 163:215.0 165:66.0 166:65.0 169:361.0 170:210.0 182:29.0 185:40.0 187:1189.0 197:89.0 202:105.0 224:71.0 241:535.0 243:359.0 244:156.0 252:17.0 262:33.0 292:74.0 300:43.0 301:58.0 306:56.0 307:72.0 313:108.0 321:126.0 325:53.0 326:39.0 338:92.0 347:90.0 350:104.0 379:21.0 423:48.0 446:44.0 453:20.0 465:36.0				284.783	253.8	125.625	383.594	454.655	955.217	1364.44	2539.41	688.333	1607.14
376624	269050	149	376624	86:692870.0 87:176515.0 88:423143.0 89:1397379.0 90:204332.0 91:122629.0 92:4651.0 95:6089.0 96:5361.0 98:3000.0 99:31658.0 101:84318.0 102:510594.0 103:974791.0 104:198593.0 105:167932.0 107:5378.0 108:2534.0 109:954.0 110:1894.0 112:7765.0 113:53363.0 114:76087.0 116:105109.0 117:147636.0 118:91926.0 119:180617.0 120:54775.0 121:40202.0 122:5602.0 123:324.0 125:7212.0 126:1250.0 127:2146.0 129:…				21295.7	31094.4	19637	23819.2	25982.1	107925	81373.9	56218.2	56230.7	138790
371566	268173	156	371566	85:9696.0 86:131396.0 87:34728.0 88:44340.0 89:107879.0 90:16483.0 91:11355.0 92:1670.0 93:1352.0 99:4297.0 101:13292.0 102:16889.0 103:57854.0 104:18919.0 105:9821.0 106:886.0 107:889.0 108:416.0 110:1084.0 111:457.0 112:143.0 120:3038.0 121:2547.0 122:399.0 123:307.0 127:553.0 129:2579.0 134:32215.0 135:19360.0 136:2417.0 137:858.0 139:66.0 141:244.0 142:544.0 143:680.0 144:2640.0 145:1475.0 14…				137.826	242.4	124.375	232.188	115.172	668.696	523.333	297.647	331	688.571
371546	680823	361	371546	85:28932.0 86:14914.0 87:27482.0 88:21174.0 89:221486.0 90:18670.0 91:26306.0 92:1070.0 93:1723.0 94:2098.0 95:4197.0 96:7059.0 97:12750.0 98:7425.0 99:30846.0 100:42226.0 101:102730.0 102:47834.0 103:421414.0 104:48795.0 105:48308.0 106:6153.0 107:3215.0 108:936.0 109:12471.0 110:9524.0 111:24593.0 112:9014.0 113:22704.0 114:18076.0 115:42070.0 116:44754.0 117:201831.0 118:29570.0 119:35485.0 12…				32.029	22.6	12.8125	69.6875	41.0345	56.9565	136.667	192.941	76	197.857
371262	773095	195	371262	85:3346.0 86:2172.0 87:2767.0 88:1248.0 89:7232.0 90:802.0 91:2250.0 92:606.0 93:3278.0 94:3150.0 95:3757.0 96:852.0 97:764.0 98:3943.0 99:3102.0 100:8658.0 101:2912.0 102:1637.0 103:9006.0 104:1205.0 105:1328.0 106:1066.0 107:1502.0 108:1185.0 109:16302.0 110:1915.0 111:2624.0 112:873.0 113:3092.0 114:1702.0 115:3165.0 116:2733.0 117:2529.0 118:596.0 119:1649.0 120:555.0 121:1478.0 122:470.0 123…				26.6667	36.4	33.75	21.5625	105	90.4348	162.778	297.647	133	242.143
370223	773174	227	370223	85:2111.0 86:1654.0 87:1789.0 88:1245.0 89:2565.0 90:476.0 91:1360.0 92:383.0 93:1514.0 94:800.0 95:1372.0 96:438.0 97:912.0 98:1854.0 99:2007.0 100:4892.0 101:3095.0 102:1048.0 103:5417.0 104:559.0 105:1396.0 106:803.0 107:1281.0 108:663.0 109:8044.0 110:929.0 111:2940.0 112:889.0 113:3439.0 114:1312.0 115:2603.0 116:2148.0 117:2323.0 118:354.0 119:2058.0 120:315.0 121:1052.0 122:272.0 123:773.0…				329.13	372	318.281	337.344	1368.62	1151.3	1946.67	3671.76	1565.67	3381.43
369124	633624	204	369124	85:4004.0 86:2639.0 87:4798.0 101:5392.0 102:1873.0 103:46724.0 104:4695.0 105:1572.0 111:1605.0 114:1818.0 115:5722.0 116:8315.0 117:10764.0 118:2135.0 119:5749.0 125:871.0 126:549.0 127:1073.0 128:467.0 129:72705.0 131:13270.0 133:39060.0 135:4263.0 138:604.0 140:1049.0 142:384.0 143:13721.0 144:2878.0 146:560.0 147:113357.0 148:20122.0 149:15085.0 150:372.0 151:1255.0 152:341.0 153:105.0 155:3…				298.986	229.6	188.438	560.156	313.103	1125.65	1725	1318.82	637	1511.43
366295	1267845	311	366295	86:187.0 89:378.0 91:654.0 92:221.0 93:734.0 95:3871.0 99:961.0 102:356.0 103:8336.0 104:871.0 105:792.0 108:240.0 109:1711.0 111:789.0 113:1074.0 114:214.0 123:536.0 127:1334.0 128:635.0 129:19755.0 130:2327.0 131:1673.0 133:652.0 142:2351.0 143:578.0 144:237.0 145:448.0 150:186.0 151:185.0 152:148.0 153:167.0 154:112.0 155:1644.0 156:287.0 157:2559.0 158:433.0 164:109.0 165:218.0 170:758.0 171:…				54.7826	49.6	52.3438	35.1562	65.5172	203.043	252.778	317.059	183.333	262.857
366085	1104606	472	366085	89:1524.0 90:302.0 91:16848.0 92:2061.0 93:15108.0 94:2550.0 95:20113.0 96:1980.0 97:4941.0 102:470.0 104:106.0 105:24421.0 106:4840.0 107:13633.0 108:2307.0 109:10560.0 111:2097.0 115:1854.0 116:1722.0 117:9018.0 118:2008.0 119:14823.0 120:5363.0 121:15649.0 122:4661.0 123:4937.0 124:438.0 128:216.0 130:1344.0 131:10755.0 132:2673.0 133:9134.0 134:4381.0 135:6034.0 136:1836.0 137:404.0 138:413.0…				14.058	9.8	11.5625	18.5938	23.2759	51.7391	42.7778	42.9412	45.3333	95
360148	470717	179	360148	87:452.0 88:665.0 89:2180.0 90:188.0 92:235.0 96:626.0 99:595.0 101:2726.0 103:14717.0 104:4840.0 105:7450.0 106:1308.0 109:139.0 110:633.0 112:167.0 113:576.0 115:900.0 116:1204.0 117:11287.0 118:1539.0 119:1290.0 120:458.0 122:528.0 127:328.0 129:4327.0 130:411.0 131:1716.0 133:5428.0 134:3427.0 135:825.0 136:13707.0 137:1522.0 138:640.0 143:1342.0 147:24658.0 148:4258.0 149:3070.0 150:248.0 15…				1903.62	1766.4	242.812	1432.81	1647.76	5135.22	4635	7247.06	3745.67	6727.86
360147	572384	218	360147	85:4717.0 86:733.0 87:7505.0 88:434.0 89:1466.0 90:260.0 91:1424.0 94:255.0 95:831.0 99:2290.0 100:31327.0 101:4862.0 102:3741.0 103:14172.0 104:1453.0 105:733.0 109:96.0 111:145.0 112:683.0 113:1012.0 114:1668.0 115:1579.0 116:2488.0 117:5658.0 118:666.0 119:785.0 121:252.0 126:267.0 127:564.0 128:2724.0 129:10851.0 130:324.0 131:2583.0 132:275.0 133:3444.0 134:809.0 135:450.0 136:177.0 137:326.…				127.391	206.4	136.406	175.938	172.586	582.609	525	578.235	210	945
359963	337964	319	359963	85:365.0 86:150.0 87:569.0 93:171.0 98:36.0 101:165.0 102:332.0 103:396.0 104:117.0 105:360.0 106:206.0 107:50.0 108:439.0 109:98.0 110:1745.0 111:252.0 113:229.0 114:146.0 115:841.0 116:952.0 117:426.0 118:308.0 119:399.0 121:71.0 122:88.0 124:102.0 126:111.0 127:189.0 130:2113.0 131:718.0 132:279.0 133:760.0 134:115.0 135:361.0 136:164.0 139:128.0 141:66.0 143:465.0 144:265.0 145:352.0 150:29.0…				63.4783	59	65.7812	77.6562	30.3448	144.783	165.556	149.412	122.333	267.857
357403	186444	167	357403	85:892.0 87:122.0 88:3689.0 89:9258.0 90:1134.0 91:3836.0 92:738.0 93:6393.0 102:1332.0 105:1875.0 106:1258.0 107:4598.0 108:1380.0 109:1234.0 110:22338.0 114:282.0 115:2228.0 116:978.0 117:4890.0 118:1064.0 119:10144.0 120:1889.0 121:6247.0 122:4744.0 123:6260.0 124:991.0 131:600.0 132:865.0 133:33460.0 134:5804.0 135:2980.0 136:201.0 137:26879.0 138:7589.0 139:3092.0 141:1710.0 142:161.0 143:79…				90.7246	157.2	148.906	130.469	97.2414	229.13	253.333	274.706	289	655
356985	229302	186	356985	86:219.0 88:605.0 89:281.0 92:116.0 94:193.0 95:157.0 97:1227.0 98:430.0 102:374.0 104:84.0 106:352.0 107:387.0 108:116.0 111:273.0 112:626.0 115:403.0 120:460.0 123:207.0 124:116.0 125:80.0 126:2445.0 128:185.0 133:909.0 134:240.0 135:343.0 136:200.0 137:136.0 138:206.0 140:88.0 143:218.0 147:873.0 149:310.0 151:203.0 153:888.0 154:221.0 156:229.0 160:75.0 166:45.0 168:76.0 171:184.0 172:134.0 1…				46.3768	40.4	4.53125	30.7812	111.724	24.7826	79.4444	223.529	44.3333	64.2857
355696	650517	204	355696	85:3567.0 86:12966.0 87:1817.0 88:5722.0 89:4628.0 94:641.0 95:572.0 96:1488.0 97:361.0 98:2950.0 99:4287.0 100:27457.0 101:12891.0 102:10286.0 103:4599.0 104:310.0 105:581.0 108:670.0 109:648.0 112:362.0 113:1999.0 114:9603.0 115:5217.0 116:37112.0 117:5758.0 118:3450.0 119:1228.0 120:407.0 123:1323.0 124:396.0 125:678.0 127:956.0 128:2746.0 129:5683.0 130:4711.0 131:3849.0 132:9475.0 133:7147.0…				14961.7	13525.6	8739.38	27332	15462.6	47773.5	71359.4	66257.6	28303	78295
353752	298898	99	353752	87:686.0 88:854.0 89:2344.0 90:210.0 91:504.0 92:315.0 96:1140.0 97:1195.0 98:472.0 99:44033.0 100:2381.0 104:3014.0 105:170.0 106:931.0 114:545.0 115:447.0 116:1433.0 117:810.0 119:240.0 121:379.0 123:222.0 124:542.0 126:5455.0 127:288.0 130:711.0 131:494.0 133:1045.0 140:373.0 146:782.0 147:2364.0 148:638.0 151:64.0 152:164.0 153:1443.0 158:224.0 160:42.0 165:127.0 174:181.0 176:59.0 178:289.0 …				8984.35	13361.6	6383.91	5518.91	7007.59	38924.8	19375.6	14787.6	15515.7	44735
351225	1262693	311	351225	85:998.0 86:205.0 89:382.0 91:814.0 92:144.0 94:669.0 95:5188.0 96:1336.0 99:934.0 101:1540.0 102:243.0 103:11978.0 104:714.0 106:193.0 107:535.0 109:2472.0 110:448.0 111:1214.0 112:151.0 113:1566.0 114:404.0 115:642.0 116:565.0 117:415.0 118:359.0 122:172.0 123:947.0 124:202.0 125:483.0 126:451.0 127:919.0 129:30062.0 130:3762.0 131:1712.0 133:238.0 135:444.0 136:237.0 138:264.0 139:306.0 142:30…				1889.71	1569.2	955.625	12.5	4609.48	4680	252.778	6261.18	4209	9282.86
351223	1092377	458	351223	85:7569.0 86:871.0 87:2130.0 88:1407.0 89:11115.0 90:933.0 91:128021.0 92:22613.0 93:79423.0 94:22102.0 95:100285.0 96:13899.0 97:21640.0 98:2394.0 99:3557.0 101:14931.0 102:3426.0 103:13516.0 104:7704.0 105:126569.0 106:34564.0 107:100191.0 108:18875.0 109:44441.0 110:6752.0 111:10391.0 112:855.0 113:2840.0 114:763.0 115:20816.0 116:10451.0 117:49048.0 118:16292.0 119:76935.0 120:26388.0 121:463…				29.1304	17.4	22.8125	22.8125	25.1724	66.087	146.111	159.412	79.3333	274.286
351039	690680	191	351039	85:3527.0 86:1117.0 87:1628.0 88:781.0 91:486.0 92:961.0 93:674.0 94:656.0 95:1028.0 96:6698.0 98:798.0 99:1607.0 100:2198.0 101:2022.0 102:869.0 103:12905.0 104:887.0 105:976.0 108:738.0 113:836.0 115:1781.0 116:7361.0 117:5175.0 118:760.0 119:684.0 123:619.0 124:7742.0 127:643.0 128:607.0 129:11764.0 130:2206.0 131:6332.0 133:6979.0 134:1383.0 135:1188.0 136:614.0 139:1012.0 142:1957.0 143:1170…				601.739	1001.4	362.188	590	855.172	4959.57	1394.44	472.353	1727	4850
350337	598599	289	350337	85:1732.0 87:688.0 88:1680.0 89:29749.0 90:2645.0 91:3308.0 92:232.0 93:417.0 95:812.0 97:1946.0 98:1892.0 99:3373.0 101:3042.0 103:37899.0 104:3666.0 105:3085.0 106:266.0 107:1007.0 109:817.0 110:427.0 111:2727.0 112:260.0 113:3008.0 114:523.0 115:3487.0 116:3101.0 117:17186.0 118:1092.0 119:4103.0 120:841.0 121:906.0 122:115.0 123:2593.0 125:617.0 126:1267.0 127:3088.0 128:607.0 129:17150.0 131…				12.8986	132.6	15.625	9.84375	8.10345	16.5217	73.3333	28.8235	11	68.5714
347728	607683	334	347728	86:8191.0 87:1328.0 88:808.0 94:169.0 97:992.0 98:210.0 100:3295.0 102:765.0 104:1828.0 105:503.0 110:468.0 111:155.0 112:750.0 118:945.0 119:295.0 120:219.0 122:212.0 125:121.0 128:937.0 130:2863.0 131:1182.0 132:578.0 134:668.0 139:132.0 142:424.0 144:287.0 146:418.0 147:1666.0 148:399.0 149:753.0 150:72.0 151:939.0 152:312.0 153:367.0 154:82.0 155:329.0 156:169.0 157:107.0 158:878.0 160:128.0 …				16.5217	15.6	16.25	51.5625	36.8966	122.174	156.111	65.8824	27	158.571
346438	359674	160	346438	88:204.0 89:302.0 97:577.0 98:266.0 100:3430.0 101:381.0 102:456.0 104:94.0 107:163.0 108:179.0 110:4022.0 114:374.0 115:692.0 116:5462.0 118:7768.0 119:799.0 120:369.0 122:31.0 124:21.0 128:576.0 129:344.0 134:294.0 136:120.0 144:695.0 145:80.0 154:3225.0 155:239.0 159:135.0 160:5100.0 161:616.0 162:349.0 169:571.0 186:113.0 189:530.0 190:26.0 226:37.0 227:29.0 230:64.0 238:33.0 240:23.0 241:40.…				545.507	1139.6	387.812	492.031	341.207	4475.22	1285	983.529	1051.67	701.429
345580	306299	126	345580	86:333.0 88:401.0 89:437.0 90:251.0 92:236.0 96:72.0 97:1751.0 99:455.0 106:2006.0 109:40.0 114:592.0 118:152.0 125:32.0 126:13622.0 127:8550.0 128:254.0 134:101.0 138:114.0 139:8154.0 140:2506.0 172:131.0 174:111.0 175:33.0 183:649.0 187:67.0 218:170.0 226:337.0 309:25.0				3668.7	3249.6	2209.06	2343.91	2361.38	10170.9	8134.44	6155.88	7891.33	16658.6
345266	188847	156	345266	86:1034.0 96:555.0 97:497.0 98:712.0 99:1106.0 100:4803.0 101:466.0 102:461.0 113:43.0 114:338.0 115:3328.0 116:214.0 117:109.0 126:607.0 128:246.0 140:267.0 142:1646.0 143:202.0 156:18719.0 157:2399.0 158:601.0 160:425.0 170:472.0 171:4779.0 172:606.0 173:140.0 174:304.0				120.435	158.6	128.906	154.688	110	718.696	364.444	274.118	286.667	911.429
344768	914703	334	344768	88:394.0 89:311.0 90:565.0 91:596.0 92:258.0 94:229.0 96:379.0 99:300.0 100:307.0 101:1100.0 102:751.0 103:12949.0 104:1267.0 106:264.0 109:550.0 110:364.0 112:178.0 113:230.0 115:620.0 116:197.0 117:7336.0 118:449.0 119:711.0 120:351.0 122:306.0 128:1017.0 129:4318.0 131:562.0 132:528.0 133:4303.0 134:858.0 136:85.0 139:189.0 140:361.0 141:303.0 142:458.0 143:2170.0 144:105.0 146:118.0 147:16737…				69.2754	66.2	31.25	16.7188	16.5517	60.4348	63.3333	380.588	150.667	70.7143
344754	378344	198	344754	86:291.0 88:254.0 89:922.0 95:148.0 96:243.0 99:1735.0 100:1402.0 102:298.0 110:665.0 112:56.0 115:218.0 123:81.0 124:88.0 126:327.0 127:416.0 134:1205.0 139:83.0 141:158.0 142:155.0 144:248.0 151:99.0 152:168.0 153:197.0 163:82.0 166:89.0 167:58.0 170:4499.0 171:706.0 172:270.0 179:142.0 180:79.0 183:73.0 184:564.0 196:49.0 198:7035.0 199:698.0 200:415.0 210:76.0 213:126.0 214:175.0 224:49.0 228…				154.348	363.4	185.156	185.625	98.1034	863.913	427.222	208.824	493	890.714
342893	399812	190	342893	86:1430.0 87:1190.0 88:291.0 96:155.0 98:570.0 99:1179.0 100:4912.0 101:2440.0 102:22948.0 104:303.0 105:317.0 110:3877.0 112:203.0 113:787.0 114:1184.0 115:4983.0 116:6703.0 117:4421.0 118:1097.0 119:212.0 120:812.0 121:315.0 122:170.0 124:727.0 125:204.0 128:2086.0 130:5080.0 131:3647.0 133:4885.0 134:1015.0 135:552.0 137:55.0 139:48.0 140:181.0 142:260.0 143:295.0 144:1558.0 147:9470.0 148:220…				158.406	94.8	98.2812	62.1875	69.4828	215.217	163.333	172.941	90.3333	349.286
342773	377094	210	342773	85:1543.0 86:12944.0 87:1678.0 88:1207.0 89:1926.0 91:3425.0 92:2170.0 93:979.0 94:72.0 95:670.0 97:553.0 98:253.0 102:2583.0 103:2739.0 104:463.0 105:1881.0 106:254.0 107:767.0 108:1020.0 109:318.0 110:998.0 115:1930.0 117:1460.0 118:252.0 119:484.0 120:208.0 121:302.0 122:254.0 123:1276.0 124:100.0 125:86.0 127:287.0 129:4158.0 130:2755.0 131:3873.0 133:4172.0 135:1250.0 136:10131.0 137:1965.0 …				36.6667	86.2	24.2188	29.5312	18.2759	336.522	73.8889	70.5882	113	131.429
341671	1062164	456	341671	85:893.0 89:786.0 91:2215.0 92:311.0 93:1680.0 94:737.0 95:2683.0 98:353.0 101:436.0 103:921.0 104:218.0 105:1971.0 107:1500.0 108:187.0 109:420.0 113:379.0 117:1642.0 118:162.0 119:2129.0 120:487.0 121:637.0 123:439.0 125:517.0 126:248.0 127:221.0 128:495.0 129:3731.0 131:1153.0 132:339.0 133:853.0 135:846.0 136:39.0 141:442.0 142:544.0 144:222.0 145:1788.0 146:222.0 149:1161.0 150:231.0 155:549…				63.0435	37.6	67.3438	33.2812	302.069	88.6957	331.111	248.824	83.6667	945
327608	530907	216	327608	86:1875.0 87:497.0 88:535.0 89:1158.0 90:1125.0 91:527.0 92:284.0 93:352.0 94:200.0 95:184.0 97:1640.0 100:6684.0 101:808.0 102:391.0 103:1870.0 104:315.0 105:747.0 106:122.0 107:951.0 108:219.0 109:343.0 110:1530.0 112:384.0 114:2287.0 116:795.0 117:1279.0 118:376.0 119:287.0 120:85.0 121:220.0 123:50.0 125:75.0 126:180.0 130:1169.0 131:2357.0 132:1029.0 133:612.0 134:4330.0 135:637.0 136:310.0 …				30.4348	28.4	17.3438	260.469	30	74.7826	698.333	113.529	84	120
326263	597093	243	326263	85:6446.0 86:3762.0 90:441.0 91:1914.0 95:631.0 97:461.0 98:2043.0 99:12036.0 100:83993.0 101:9636.0 102:5088.0 103:8578.0 104:2074.0 111:3067.0 113:863.0 115:3120.0 116:1211.0 119:1666.0 124:425.0 125:644.0 129:1065.0 130:2270.0 132:996.0 133:3939.0 135:971.0 137:455.0 139:561.0 141:3011.0 143:465.0 144:416.0 145:675.0 147:10689.0 148:2131.0 151:888.0 154:287.0 155:4673.0 156:1206.0 157:4893.0 1…				12.6087	58.2	45	39.375	25.1724	88.6957	109.444	77.0588	41.3333	202.857
325570	1260537	313	325570	85:43691.0 86:6195.0 87:14330.0 89:4474.0 91:34013.0 93:8354.0 94:5150.0 95:26769.0 96:20890.0 97:97049.0 98:24947.0 99:11640.0 100:12143.0 101:22345.0 102:3525.0 103:113623.0 104:8896.0 105:6163.0 106:1586.0 108:2853.0 109:8308.0 110:7389.0 111:42884.0 112:8911.0 113:5823.0 114:4519.0 115:25703.0 116:20245.0 117:6631.0 118:2253.0 123:2608.0 124:5354.0 125:12134.0 126:6574.0 127:3077.0 128:6537.0…				82.4638	61.8	40.4688	48.4375	134.31	210	206.111	255.294	185	329.286
324263	432879	172	324263	85:12379.0 87:14128.0 90:1749.0 98:4497.0 100:63283.0 101:31130.0 102:10285.0 103:22723.0 112:7536.0 114:6459.0 116:13055.0 117:49031.0 118:17344.0 119:13225.0 121:548.0 124:199.0 129:3102.0 130:50399.0 131:29076.0 133:24650.0 134:8586.0 136:808.0 145:4096.0 146:14773.0 147:108090.0 148:50798.0 149:28585.0 158:8404.0 161:25715.0 162:17925.0 163:3954.0 164:1635.0 168:161.0 171:1071.0 172:336009.0 …				169.855	86.4	55.9375	72.8125	154.655	283.043	336.111	415.882	165.333	395
321448	376919	217	321448	85:5910.0 86:948.0 87:1991.0 88:663.0 89:8563.0 90:668.0 91:934.0 92:50.0 94:104.0 95:63.0 97:525.0 98:204.0 99:1827.0 100:297.0 101:6426.0 102:1439.0 103:3697.0 104:411.0 105:937.0 106:119.0 107:139.0 109:275.0 111:1203.0 112:200.0 113:2928.0 114:278.0 115:3431.0 116:4342.0 117:3075.0 118:473.0 119:809.0 120:84.0 121:91.0 123:39.0 125:162.0 126:57.0 127:8024.0 128:1005.0 129:10742.0 130:2064.0 1…				41.7391	50.4	36.25	75.3125	41.2069	264.348	200	156.471	123.333	238.571
250811	642967	204	250811	85:4806.0 86:1602.0 87:6937.0 88:1922.0 89:62768.0 90:4961.0 91:3297.0 94:670.0 95:669.0 97:1409.0 98:718.0 99:5459.0 101:22611.0 102:3589.0 103:43025.0 104:4046.0 105:3983.0 106:588.0 107:159.0 109:1858.0 110:319.0 111:4046.0 112:107.0 113:4116.0 115:6038.0 116:24589.0 117:50345.0 118:6022.0 119:7551.0 120:752.0 121:244.0 123:100.0 125:515.0 127:2169.0 128:783.0 129:63270.0 130:7879.0 131:39584.…				634.348	1030.4	276.25	480.156	546.897	1493.91	1688.89	1825.88	731.333	2838.57
237287	324581	233	237287	109:48.0 117:1556.0 128:15.0 163:51.0 165:27.0 167:21.0 201:13.0 210:23.0 230:20.0 231:27.0 233:624.0 234:128.0 235:54.0 238:23.0 252:15.0 253:26.0 256:32.0 257:25.0 282:32.0 340:29.0 344:15.0 364:25.0 367:19.0 377:18.0 386:20.0 394:26.0 407:9.0 410:17.0 420:16.0 425:17.0 437:29.0 443:14.0 457:17.0 465:21.0 469:14.0 471:16.0 485:16.0 496:17.0				42.029	240.6	167.5	25.1562	33.1034	121.304	112.222	162.941	98	189.286
228055	204472	102	228055	85:170.0 86:1241.0 87:1072.0 88:1466.0 89:658.0 90:157.0 91:341.0 100:1825.0 101:1037.0 102:49969.0 103:5460.0 104:1888.0 105:296.0 113:318.0 114:193.0 115:1150.0 116:1495.0 118:580.0 120:121.0 124:39.0 129:54.0 131:930.0 132:414.0 133:858.0 138:32.0 145:69.0 147:6637.0 148:1126.0 149:427.0 160:49.0 162:61.0 170:33.0 174:116.0 175:61.0 176:23.0 177:50.0 178:36.0 179:53.0 190:1108.0 191:295.0 192:…				1892.46	2603.8	1936.56	2654.38	2144.83	9334.35	9817.78	5467.06	3746.67	10025
224091	621774	256	224091	157:29972.0 256:9457.0 257:2301.0 268:253.0 269:187.0 311:336.0 358:187.0 365:33.0 373:285.0 374:147.0 400:37.0 401:271.0				139.275	129.4	98.125	151.094	121.379	209.13	515	936.471	277	681.429
215648	802267	253	215648	86:761.0 88:306.0 89:625.0 91:905.0 93:521.0 94:406.0 95:1053.0 97:298.0 98:147.0 100:930.0 101:983.0 103:969.0 104:534.0 105:469.0 106:2186.0 107:4665.0 112:384.0 116:973.0 122:304.0 123:966.0 126:232.0 129:698.0 133:823.0 134:1420.0 135:2142.0 136:466.0 137:275.0 143:240.0 163:659.0 186:14.0 191:220.0 193:109.0 195:222.0 197:1170.0 200:45.0 208:22.0 212:78.0 225:1207.0 234:17.0 248:96.0 249:65.…				21.8841	17	11.25	17.3438	74.4828	42.1739	116.667	125.882	53.3333	265
210926	237967	89	210926	87:262.0 88:1024.0 89:23890.0 90:2112.0 91:1015.0 97:45.0 98:5494.0 99:950.0 100:6090.0 101:1569.0 102:101.0 108:70.0 114:610.0 115:1015.0 117:2179.0 118:395.0 142:623.0 145:314.0 160:39.0 174:915.0 175:63.0 184:174.0 200:22.0 434:14.0 463:11.0 496:11.0 498:23.0				571.304	398.4	406.25	158.438	250.345	2249.57	1115.56	1638.82	759.667	1458.57
210325	222115	165	210325	91:523.0 100:539.0 101:2067.0 106:65.0 110:591.0 112:17.0 122:120.0 123:427.0 124:4.0 125:27.0 126:216.0 130:536.0 134:922.0 136:234.0 139:469.0 154:5.0 165:20075.0 166:1802.0 167:1450.0 184:214.0 185:216.0 186:2.0 201:3.0				45.2174	187	102.031	19.2188	29.4828	363.913	268.889	171.765	182	332.857
210233	227850	173	210233	85:11347.0 86:2897.0 87:1201.0 88:4278.0 89:2345.0 91:1295.0 92:536.0 93:620.0 97:628.0 98:948.0 99:2364.0 101:11603.0 103:1437.0 105:1173.0 111:152.0 112:70.0 113:262.0 116:9451.0 117:43751.0 118:4910.0 119:2429.0 121:65.0 122:913.0 123:2144.0 124:316.0 125:259.0 127:150.0 129:10504.0 130:3027.0 131:21349.0 132:10771.0 135:201.0 137:61.0 138:223.0 139:2097.0 140:234.0 141:179.0 142:100.0 143:656…				1020	1440.2	1002.34	906.875	730.517	5414.78	3275	2920	2090	5380
209690	253217	245	209690	85:1606.0 86:12076.0 87:5557.0 88:4571.0 89:1625.0 91:1466.0 92:894.0 93:361.0 95:228.0 96:764.0 99:835.0 100:6898.0 101:1721.0 102:3528.0 103:2115.0 104:1477.0 106:613.0 107:7338.0 108:1210.0 109:600.0 110:2322.0 112:167.0 113:1748.0 114:1603.0 115:1819.0 116:1462.0 117:2140.0 118:1296.0 119:10880.0 120:2325.0 121:2306.0 122:370.0 123:194.0 124:90.0 125:86.0 128:1285.0 130:12817.0 131:6055.0 132…				182.174	239.2	152.656	170.156	79.6552	446.522	516.111	518.235	405.667	660
209678	617925	204	209678	85:14243.0 86:5397.0 87:15870.0 88:8762.0 89:12993.0 90:2926.0 91:2302.0 92:2649.0 93:15305.0 94:1715.0 95:12177.0 96:4202.0 97:15078.0 98:4978.0 99:45968.0 100:7328.0 101:40756.0 102:12489.0 103:59274.0 104:6825.0 105:10064.0 106:800.0 107:1267.0 108:1197.0 109:1927.0 110:1674.0 111:12318.0 112:839.0 113:10562.0 114:3634.0 115:29946.0 116:26301.0 117:51457.0 118:5576.0 119:12143.0 120:1046.0 121…				62.8986	354.2	82.0312	51.5625	45.8621	76.5217	278.889	339.412	125.667	233.571
209168	633603	217	209168	85:8076.0 87:8514.0 88:4105.0 89:11826.0 91:2299.0 93:1315.0 97:9162.0 99:7502.0 101:39453.0 103:19594.0 104:9922.0 105:4488.0 107:1196.0 112:683.0 113:13185.0 114:2377.0 115:20033.0 116:21845.0 117:18727.0 118:2184.0 119:10738.0 126:1063.0 128:3432.0 129:44263.0 130:15890.0 131:24830.0 134:12410.0 135:7684.0 136:682.0 140:166.0 141:1645.0 143:8913.0 144:3126.0 145:2858.0 147:130247.0 148:26087.0…	64960	C07326	MPCAJMNYNOGXPB-SLPGGIOYSA-N	1072.17	843.2	586.875	1673.59	1074.48	3594.78	5460	3792.35	1809.33	5181.43
204696	617204	231	204696	87:222.0 89:195.0 90:64.0 95:41.0 101:507.0 103:1228.0 104:107.0 105:104.0 116:130.0 117:1143.0 118:147.0 120:43.0 124:28.0 125:65.0 127:179.0 129:1751.0 130:60.0 131:325.0 132:10.0 133:746.0 134:186.0 135:115.0 138:8.0 139:10.0 143:260.0 147:3575.0 148:527.0 149:320.0 150:50.0 151:63.0 155:40.0 163:110.0 164:29.0 167:155.0 169:43.0 170:22.0 175:80.0 177:9.0 185:43.0 187:62.0 189:178.0 190:36.0 1…				225.362	169	173.281	227.656	194.828	538.696	870	1497.65	547	1190.71
187854	695806	305	187854	85:579.0 86:423.0 88:161.0 89:743.0 91:160.0 92:126.0 96:588.0 99:682.0 100:865.0 101:1949.0 103:8301.0 105:594.0 116:2429.0 117:1332.0 125:159.0 128:189.0 129:8048.0 130:1929.0 131:4340.0 132:1082.0 133:7017.0 140:140.0 141:360.0 142:473.0 143:3976.0 144:922.0 147:24813.0 148:1691.0 149:3736.0 154:27.0 157:1596.0 158:399.0 161:478.0 169:559.0 175:715.0 183:98.0 186:1124.0 187:97.0 189:1386.0 190…				76.5217	112.4	69.5312	120.156	99.1379	333.913	436.111	315.294	227.667	458.571
171564	664278	319	171564	85:2761.0 86:3346.0 87:4228.0 88:2103.0 89:31879.0 90:2123.0 91:1214.0 92:322.0 94:363.0 97:1045.0 98:901.0 99:2436.0 100:6060.0 101:8894.0 102:4115.0 103:50203.0 104:4606.0 105:11919.0 106:1065.0 107:316.0 108:116.0 110:513.0 111:514.0 112:1021.0 113:2200.0 114:4299.0 115:3545.0 116:2488.0 117:38102.0 118:4525.0 119:4119.0 120:510.0 123:43.0 124:103.0 126:858.0 127:1005.0 128:1579.0 129:38424.0 …				135.797	160.8	109.219	64.375	121.379	399.13	621.111	651.765	259.667	694.286
170728	708283	174	170728	86:6547.0 87:959.0 88:564.0 100:3292.0 101:604.0 102:1401.0 103:1393.0 104:109.0 107:51.0 110:318.0 113:395.0 114:415.0 115:466.0 116:760.0 117:2497.0 121:145.0 125:104.0 126:123.0 130:1191.0 133:1305.0 143:162.0 144:367.0 146:361.0 147:4445.0 148:799.0 149:1029.0 150:71.0 153:94.0 158:509.0 159:429.0 170:94.0 171:47.0 172:584.0 173:238.0 174:22084.0 175:3698.0 176:3215.0 177:447.0 178:109.0 181:…				62.1739	117.4	75.625	51.25	61.7241	88.6957	156.111	402.941	188	259.286
170319	843826	259	170319	85:1856.0 86:139.0 87:775.0 90:207.0 91:203.0 92:168.0 93:71.0 94:33.0 95:242.0 96:1193.0 98:880.0 99:6433.0 100:934.0 101:4067.0 102:936.0 106:156.0 107:33.0 108:278.0 109:1354.0 110:693.0 111:1561.0 112:511.0 113:1962.0 115:4285.0 116:1603.0 118:102.0 119:374.0 120:142.0 121:27.0 124:56.0 126:1668.0 127:687.0 128:86.0 129:5737.0 131:1923.0 132:576.0 133:2202.0 134:554.0 135:318.0 136:196.0 138:…				27.3913	21	23.75	24.2188	70.3448	30	140.556	224.118	73.6667	107.143
170252	564910	311	170252	85:761.0 86:469.0 87:385.0 88:290.0 89:1025.0 90:55.0 91:782.0 97:170.0 98:326.0 99:485.0 100:628.0 101:9117.0 102:1032.0 103:5609.0 104:449.0 105:652.0 106:96.0 107:515.0 108:62.0 109:319.0 111:146.0 112:154.0 113:695.0 114:146.0 115:1348.0 116:1929.0 117:1776.0 118:310.0 119:445.0 120:86.0 121:678.0 123:447.0 125:176.0 126:136.0 129:3011.0 130:735.0 131:3688.0 132:551.0 133:4442.0 134:863.0 135…				46.2319	67.2	36.25	60.625	19.8276	179.13	213.333	75.8824	53.3333	267.143
169613	667608	466	169613	86:318.0 88:914.0 89:452.0 90:121.0 92:49.0 94:225.0 96:115.0 99:296.0 100:405.0 102:189.0 103:4014.0 104:364.0 105:149.0 106:124.0 108:128.0 112:57.0 113:196.0 114:278.0 116:302.0 117:1035.0 118:271.0 119:199.0 124:134.0 126:61.0 128:362.0 129:10835.0 130:3592.0 131:1011.0 132:204.0 133:1071.0 134:132.0 135:92.0 136:85.0 137:76.0 138:29.0 140:50.0 141:53.0 142:511.0 144:743.0 145:147.0 146:2439.…				85.6522	1688	260.312	26.875	77.7586	119.565	217.222	256.471	108.667	253.571
168885	284184	86	168885	86:21194.0 87:2467.0 90:391.0 91:104.0 99:35.0 101:1309.0 102:389.0 104:250.0 105:104.0 106:20.0 107:42.0 108:13.0 120:227.0 122:53.0 126:130.0 127:87.0 128:175.0 129:286.0 137:15.0 139:83.0 140:276.0 142:23.0 145:98.0 146:912.0 155:152.0 157:34.0 158:30.0 159:263.0 160:164.0 161:24.0 164:3.0 165:21.0 170:577.0 171:365.0 172:51.0 173:126.0 179:119.0 181:187.0 182:12.0 185:6.0 186:7.0 187:38.0 188…				10057.7	10288	6297.66	4609.53	6915.69	9754.35	14512.8	18845.9	4991.67	24817.9
168867	736452	264	168867	85:327.0 86:570.0 87:1543.0 88:3149.0 89:10599.0 90:2507.0 91:1503.0 92:311.0 93:3143.0 94:1875.0 95:1320.0 96:833.0 97:225.0 98:25.0 100:284.0 101:407.0 102:5400.0 103:11438.0 104:4832.0 105:619.0 106:1151.0 107:233.0 109:263.0 110:500.0 111:1172.0 112:405.0 113:166.0 114:2396.0 115:3510.0 116:2016.0 117:2803.0 118:2038.0 119:2732.0 120:6626.0 121:1247.0 122:843.0 123:78.0 124:328.0 125:3217.0 1…				14.6377	11.4	14.5312	34.0625	54.6552	82.6087	180	148.235	76.6667	178.571
168775	796902	91	168775	85:3908.0 86:835.0 87:1312.0 88:366.0 89:3220.0 90:2023.0 91:154309.0 92:34821.0 93:57503.0 94:34208.0 95:26297.0 96:3970.0 97:7340.0 98:1285.0 99:2120.0 100:307.0 101:1126.0 102:1956.0 103:12476.0 104:14465.0 105:49208.0 106:21468.0 107:20514.0 108:41870.0 109:12894.0 110:1621.0 111:2055.0 112:335.0 113:853.0 114:510.0 115:15308.0 116:6702.0 117:55448.0 118:15848.0 119:31802.0 120:10414.0 121:89…				150.145	81	74.5312	19.6875	90.3448	583.478	267.222	261.765	149.333	598.571
163829	631661	245	163829	85:450.0 87:367.0 94:445.0 95:3240.0 96:777.0 97:722.0 99:801.0 101:177.0 103:1913.0 105:300.0 109:1258.0 111:816.0 112:58.0 113:252.0 115:322.0 123:1406.0 124:781.0 125:241.0 129:4697.0 130:439.0 131:1824.0 133:2132.0 134:724.0 135:249.0 136:141.0 137:395.0 138:118.0 139:175.0 141:331.0 147:7962.0 148:1150.0 153:247.0 157:404.0 158:18.0 163:516.0 164:117.0 169:190.0 170:77.0 171:313.0 176:61.0 1…				302.464	355	265.625	349.688	554.655	978.696	1423.89	897.647	468	1962.86
163410	527915	241	163410	85:7517.0 86:2588.0 87:3489.0 88:1130.0 89:1555.0 90:217.0 91:431.0 92:147.0 94:255.0 95:434.0 96:451.0 97:973.0 98:3964.0 99:2474.0 100:11481.0 101:3804.0 102:2642.0 103:4378.0 104:727.0 105:1514.0 106:431.0 107:226.0 108:256.0 109:35.0 110:372.0 111:212.0 112:2159.0 113:3757.0 114:3049.0 115:3173.0 116:3502.0 117:3533.0 118:730.0 119:1225.0 120:267.0 121:110.0 122:85.0 123:44.0 124:301.0 125:31…				41.0145	43.6	41.25	43.75	47.2414	118.696	234.444	185.294	102	174.286
161846	642004	188	161846	85:461.0 86:328.0 87:513.0 89:2903.0 90:185.0 91:364.0 93:198.0 94:109.0 95:1250.0 96:475.0 97:254.0 98:163.0 99:249.0 100:1955.0 101:662.0 102:464.0 103:16004.0 104:1573.0 105:1026.0 107:205.0 109:407.0 110:283.0 111:388.0 112:119.0 113:158.0 114:1935.0 115:566.0 116:614.0 117:2804.0 118:100.0 119:631.0 120:46.0 121:201.0 122:221.0 123:317.0 124:247.0 125:187.0 126:129.0 129:473.0 130:390.0 131:…				44.3478	49	20.625	15	134.31	100.87	82.2222	123.529	55.6667	523.571
161401	1128134	145	161401	85:2461.0 86:335.0 87:473.0 88:213.0 89:720.0 93:179.0 94:118.0 95:2534.0 97:1438.0 98:1568.0 99:1034.0 100:261.0 101:1395.0 102:35.0 103:4322.0 104:401.0 109:1202.0 111:878.0 112:432.0 113:858.0 114:182.0 115:799.0 116:866.0 117:2084.0 118:303.0 122:87.0 123:720.0 124:157.0 126:184.0 127:161.0 128:136.0 129:17896.0 130:2996.0 131:4737.0 137:59.0 138:81.0 139:104.0 140:123.0 141:105.0 142:68.0 14…				226.087	76.6	23.2812	52.6562	117.414	887.391	169.444	91.7647	136.667	1079.29
135777	518970	245	135777	85:400.0 87:167.0 88:110.0 91:163.0 93:132.0 94:61.0 95:598.0 96:99.0 97:275.0 98:176.0 99:481.0 100:114.0 101:227.0 102:169.0 104:28.0 105:129.0 106:49.0 107:91.0 108:73.0 109:413.0 111:547.0 112:87.0 113:342.0 114:76.0 115:256.0 116:80.0 117:1142.0 118:147.0 119:152.0 121:25.0 122:19.0 125:90.0 126:77.0 127:375.0 128:184.0 129:1699.0 130:398.0 131:577.0 132:152.0 133:1003.0 135:47.0 136:24.0 13…				51.0145	50	70.7812	18.5938	96.8966	53.4783	221.667	212.941	104	369.286
135260	564758	275	135260	85:490.0 87:328.0 88:96.0 89:4491.0 91:278.0 98:198.0 100:1674.0 101:923.0 102:806.0 105:121.0 107:78.0 109:62.0 111:97.0 112:244.0 113:345.0 114:322.0 115:427.0 116:503.0 117:1642.0 118:320.0 119:231.0 127:529.0 128:1646.0 130:631.0 132:26.0 133:1406.0 139:61.0 140:42.0 141:85.0 142:651.0 144:775.0 145:466.0 146:345.0 147:1531.0 149:269.0 150:93.0 151:42.0 153:152.0 154:140.0 155:2147.0 156:1295…				71.8841	92.6	77.8125	104.375	106.379	374.348	319.444	377.647	248.667	465.714
133605	655025	273	133605	93:1442.0 94:2346.0 95:2815.0 96:5971.0 97:8233.0 108:2262.0 109:1516.0 110:5250.0 111:8574.0 116:26915.0 124:3612.0 126:12407.0 136:3937.0 138:9549.0 142:15312.0 143:49546.0 144:8789.0 146:9508.0 151:4712.0 152:4763.0 153:3540.0 154:7398.0 155:6732.0 156:9436.0 158:30114.0 163:37120.0 164:6278.0 165:4590.0 168:11162.0 169:6042.0 170:7912.0 171:22670.0 174:14081.0 175:38229.0 176:8207.0 181:5069.…				38.6957	30.2	4.84375	30.3125	22.4138	109.13	131.111	111.176	52.3333	179.286
133590	679679	292	133590	102:4074.0 103:42760.0 104:4238.0 107:529.0 117:20595.0 131:7968.0 133:14377.0 134:2526.0 143:8822.0 147:101273.0 148:15149.0 149:11793.0 150:1142.0 151:600.0 175:2223.0 177:932.0 179:319.0 191:39945.0 192:9235.0 193:4883.0 195:231.0 197:963.0 201:2408.0 205:54880.0 207:4958.0 208:1946.0 209:411.0 221:4627.0 223:705.0 229:5992.0 250:134.0 259:693.0 261:296.0 263:324.0 265:443.0 266:264.0 268:75.0…				58.2609	130.8	77.6562	29.0625	61.0345	181.739	263.889	329.412	159.333	252.143
133514	565918	241	133514	85:1549.0 87:340.0 88:503.0 89:6726.0 90:903.0 91:3053.0 92:412.0 93:164.0 94:119.0 95:47.0 96:133.0 97:44.0 98:672.0 99:595.0 101:14334.0 102:1500.0 103:11961.0 104:1484.0 105:583.0 106:41.0 107:898.0 108:46.0 109:319.0 111:276.0 112:154.0 113:2678.0 114:533.0 115:3000.0 116:3746.0 117:3902.0 118:432.0 119:1219.0 121:1846.0 122:288.0 123:1153.0 124:16.0 125:159.0 129:7082.0 130:902.0 131:6394.0 …				61.8841	83.2	48.125	76.5625	133.103	204.783	247.222	162.353	106.667	428.571
133264	450534	94	133264	87:132.0 93:373.0 94:4408.0 95:348.0 98:551.0 99:809.0 101:133.0 102:161.0 103:58.0 105:56.0 106:153.0 115:139.0 116:389.0 117:98.0 119:121.0 129:34.0 130:53.0 131:153.0 132:175.0 133:407.0 140:72.0 141:364.0 142:225.0 143:225.0 144:31.0 146:114.0 147:64.0 148:135.0 157:24.0 158:70.0 160:110.0 162:47.0 172:99.0 173:30.0 174:32.0 176:96.0 188:32.0 197:23.0 231:12.0 272:48.0 273:16.0 280:15.0 287:2…				133.043	181	154.062	98.75	133.448	640.435	373.333	158.235	287.333	472.143
131154	602491	116	131154	87:352.0 88:170.0 96:128.0 98:134.0 99:197.0 101:4746.0 102:989.0 103:3385.0 104:191.0 105:404.0 107:69.0 109:117.0 111:77.0 112:377.0 113:964.0 116:8017.0 117:3361.0 118:512.0 119:383.0 120:74.0 123:46.0 126:1106.0 127:240.0 128:295.0 130:144.0 131:2237.0 132:373.0 133:26485.0 134:2935.0 135:1121.0 136:91.0 137:29.0 139:55.0 141:185.0 142:510.0 143:844.0 144:1447.0 146:102.0 147:13187.0 148:2394…				581.884	477.6	358.594	589.375	222.069	1758.26	2441.11	2275.29	1336.67	814.286
131144	576153	186	131144	85:1698.0 86:958.0 87:1213.0 88:267.0 89:10574.0 90:739.0 92:30.0 93:112.0 96:330.0 98:370.0 99:749.0 100:845.0 101:2374.0 102:1013.0 103:12056.0 104:1093.0 105:1522.0 106:386.0 110:176.0 111:211.0 112:176.0 113:389.0 114:901.0 115:866.0 116:1206.0 117:16223.0 118:1433.0 119:1410.0 120:290.0 123:14.0 126:814.0 128:859.0 129:3959.0 130:369.0 131:2774.0 132:562.0 133:9004.0 134:1231.0 135:608.0 138…				13.1884	5.8	14.8438	23.125	522.586	83.4783	36.1111	65.8824	23	4115
130741	545454	200	130741	85:364.0 86:698.0 87:274.0 88:24.0 93:17.0 95:11.0 98:441.0 100:3504.0 101:311.0 110:113.0 111:143.0 112:3435.0 113:1158.0 114:2807.0 115:870.0 116:352.0 118:117.0 119:218.0 124:60.0 125:88.0 126:1297.0 127:184.0 128:479.0 130:1756.0 131:1543.0 132:561.0 133:2478.0 134:329.0 135:145.0 137:76.0 139:151.0 140:984.0 141:341.0 142:3412.0 143:492.0 144:256.0 146:347.0 147:5063.0 148:700.0 149:177.0 15…				28.4058	19.2	12.6562	12.6562	20.8621	66.087	38.3333	178.824	52.6667	76.4286
130715	313971	110	130715	85:159.0 86:342.0 88:12.0 91:155.0 92:43.0 96:71.0 97:49.0 99:46.0 100:132.0 104:163.0 106:26.0 107:62.0 108:24.0 110:6067.0 111:207.0 114:287.0 115:268.0 118:167.0 132:196.0 134:943.0 135:75.0 136:17.0 145:56.0 147:133.0 152:567.0 160:11.0 180:3797.0 181:203.0 182:48.0 183:36.0 184:881.0 186:22.0 199:18.0 210:16.0 211:12.0 215:34.0 224:441.0 225:63.0 226:22.0 230:59.0 237:153.0 238:73.0 239:17.0…				248.116	394	230.938	188.438	215	1339.13	682.778	214.706	542.333	1208.57
127847	1015842	91	127847	86:133.0 89:550.0 90:291.0 91:26043.0 92:5464.0 93:11603.0 94:1424.0 95:10063.0 96:420.0 97:1873.0 98:169.0 99:249.0 103:1897.0 104:627.0 105:20562.0 106:2963.0 107:8601.0 108:2615.0 109:4505.0 110:569.0 111:773.0 115:3775.0 116:1676.0 117:8426.0 118:1480.0 119:5301.0 120:4800.0 121:5129.0 122:1080.0 123:1766.0 124:240.0 127:1158.0 128:4608.0 129:7129.0 130:1215.0 131:7087.0 132:1690.0 133:6028.0…				150.58	178.8	82.9688	75.3125	484.655	326.957	523.333	578.824	246.333	812.143
127629	975202	169	127629	85:2803.0 86:1129.0 87:1996.0 88:625.0 89:8123.0 90:1653.0 91:3342.0 92:2109.0 93:1874.0 94:330.0 95:868.0 96:676.0 97:1452.0 98:895.0 99:3636.0 100:608.0 101:7675.0 102:991.0 103:41935.0 104:6269.0 105:3996.0 106:204.0 107:1703.0 108:1015.0 109:2973.0 110:352.0 111:2683.0 112:229.0 113:2465.0 114:571.0 115:3543.0 116:3863.0 117:14776.0 118:1574.0 119:4943.0 120:1981.0 121:2987.0 122:3215.0 123:1…				50.5797	34.4	18.4375	37.3438	489.31	120.435	301.111	569.412	151	590
126359	193546	111	126359	85:80.0 86:113.0 87:100.0 88:661.0 89:167.0 90:15.0 91:225.0 92:5.0 93:78.0 94:8.0 95:621.0 96:98.0 99:28.0 100:758.0 101:45.0 102:2.0 107:18.0 109:45.0 110:628.0 111:3226.0 112:594.0 113:83.0 114:56.0 116:1170.0 117:112.0 118:12.0 127:2.0 129:35.0 130:10.0 131:6.0 132:4.0 138:10.0 143:48.0 144:782.0 145:54.0 146:23.0 154:1.0 159:19.0 168:69.0 174:24.0 183:1.0 184:1.0 188:8.0 234:3.0 238:5.0 245:…				27.6812	46.6	33.5938	36.25	370.69	116.087	69.4444	345.882	85.3333	1613.57
126355	373421	117	126355	85:54.0 86:154.0 87:13.0 89:1.0 98:3.0 99:4.0 100:45.0 101:33.0 112:3.0 114:6.0 115:2.0 117:1467.0 118:87.0 119:19.0 125:4.0 128:92.0 130:18.0 132:5.0 133:76.0 142:17.0 143:9.0 147:205.0 156:90.0 157:13.0 158:397.0 159:43.0 160:1.0 166:2.0 172:38.0 173:94.0 174:32.0 200:1.0 202:34.0 230:86.0 231:8.0 240:55.0 245:214.0 246:67.0 275:2.0 285:4.0 290:4.0 299:8.0 339:4.0 457:3.0				61.3043	141.6	79.8438	105.781	115.862	317.391	341.667	227.059	251	408.571
125452	855921	325	125452	85:610.0 89:572.0 90:128.0 91:257.0 92:148.0 93:160.0 94:69.0 95:452.0 98:84.0 99:72.0 101:400.0 103:2827.0 104:167.0 106:114.0 107:388.0 109:160.0 113:146.0 115:130.0 118:161.0 119:122.0 120:93.0 123:146.0 124:19.0 125:18.0 126:66.0 127:57.0 128:348.0 131:1097.0 133:1866.0 134:457.0 136:229.0 137:102.0 138:54.0 139:116.0 140:182.0 141:72.0 143:937.0 144:1097.0 145:202.0 146:126.0 147:5782.0 148:…				7.53623	13.6	10.3125	12.1875	7.75862	59.5652	60	63.5294	34.6667	51.4286
124960	694811	88	124960	85:399.0 86:19.0 87:361.0 88:13159.0 89:1663.0 90:50.0 93:113.0 95:329.0 97:788.0 98:314.0 99:71.0 101:6355.0 102:369.0 103:148.0 109:153.0 111:278.0 112:96.0 113:32.0 114:18.0 115:632.0 125:101.0 126:49.0 127:104.0 129:336.0 130:67.0 131:50.0 143:514.0 144:84.0 157:901.0 158:65.0 159:35.0 171:155.0 185:203.0 199:109.0 212:14.0 213:124.0 227:68.0 232:15.0 239:160.0 241:162.0 255:52.0 284:116.0 28…				97.5362	62.2	71.4062	105.469	110.172	299.565	267.778	632.353	306	277.857
124844	622341	160	124844	86:97.0 89:670.0 94:19.0 98:18.0 100:115.0 105:538.0 110:40.0 114:271.0 115:60.0 116:37.0 126:32.0 129:55.0 130:92.0 131:170.0 133:395.0 134:42.0 142:56.0 143:79.0 144:23.0 145:40.0 146:33.0 147:720.0 148:100.0 150:21.0 160:7608.0 161:784.0 162:210.0 163:46.0 171:27.0 172:18.0 176:43.0 185:21.0 186:17.0 188:24.0 189:76.0 190:22.0 204:72.0 216:87.0 217:67.0 225:13.0 226:12.0 231:25.0 232:30.0 233:…				176.232	200.6	69.2188	147.969	171.552	820.87	728.889	400.588	350.667	665
124803	422136	174	124803	85:254.0 86:2656.0 87:236.0 88:160.0 89:606.0 96:79.0 97:72.0 98:122.0 99:152.0 100:1554.0 102:314.0 105:159.0 109:57.0 111:35.0 112:15.0 113:43.0 114:375.0 115:151.0 116:280.0 117:761.0 118:136.0 119:97.0 120:82.0 121:74.0 122:64.0 127:154.0 128:39.0 130:577.0 131:420.0 133:484.0 135:36.0 142:26.0 143:31.0 144:44.0 145:26.0 159:72.0 160:320.0 163:185.0 165:27.0 169:41.0 172:122.0 173:13.0 174:30…				44.6377	61.6	34.8438	8.125	229.655	143.913	35	30.5882	115.333	537.857
124490	804051	290	124490	85:111.0 86:571.0 87:184.0 88:540.0 89:2561.0 90:334.0 91:123.0 95:197.0 96:57.0 97:628.0 99:1021.0 101:1069.0 102:184.0 103:13087.0 104:1248.0 105:687.0 106:50.0 107:91.0 108:85.0 109:101.0 110:48.0 111:427.0 112:125.0 113:761.0 115:589.0 117:6504.0 118:384.0 119:420.0 120:151.0 124:51.0 126:169.0 127:831.0 128:321.0 129:4540.0 130:903.0 131:1370.0 132:79.0 133:2532.0 134:229.0 135:293.0 136:21.…				36.3768	38	32.6562	56.4062	34.3103	157.391	176.111	168.235	96	222.143
124484	530658	146	124484	85:493.0 86:2517.0 87:474.0 88:606.0 89:682.0 90:84.0 91:378.0 92:148.0 93:115.0 96:283.0 97:421.0 98:134.0 99:1402.0 100:6043.0 101:1822.0 102:1318.0 104:275.0 105:282.0 106:121.0 110:138.0 113:655.0 116:1472.0 117:344.0 118:385.0 119:255.0 122:20.0 123:61.0 124:21.0 125:53.0 128:271.0 130:4134.0 131:2417.0 132:1595.0 133:1500.0 134:717.0 135:343.0 136:113.0 144:429.0 146:13028.0 147:5338.0 148:…				134.638	177	122.188	216.406	230.862	605.217	750.556	611.765	351	835.714
121404	899939	94	121404	85:612.0 86:362.0 87:380.0 88:237.0 89:702.0 90:153.0 91:16462.0 92:4321.0 93:11614.0 94:5419.0 95:4757.0 96:1419.0 97:1061.0 98:364.0 99:123.0 102:182.0 103:255.0 104:613.0 105:7361.0 106:2391.0 107:4051.0 108:1394.0 109:1040.0 110:226.0 111:332.0 112:102.0 115:668.0 116:1342.0 117:6441.0 118:964.0 119:4684.0 120:1863.0 121:2912.0 122:648.0 123:362.0 124:187.0 125:62.0 128:394.0 129:5220.0 130:9…				103.333	74.4	64.0625	84.0625	59.3103	193.478	255	185.294	107.667	227.143
121384	970174	334	121384	85:283.0 86:408.0 87:603.0 88:733.0 89:4731.0 90:495.0 91:454.0 92:60.0 93:253.0 94:228.0 95:155.0 96:371.0 97:189.0 98:336.0 99:840.0 100:1026.0 101:2067.0 102:835.0 103:18496.0 104:1659.0 105:1371.0 106:475.0 107:218.0 108:255.0 109:201.0 110:372.0 111:395.0 112:394.0 113:396.0 114:621.0 115:1314.0 116:1235.0 117:7103.0 118:850.0 119:865.0 121:304.0 122:70.0 123:119.0 124:243.0 125:92.0 126:118…				18.9855	11.4	8.4375	11.25	35	29.1304	36.6667	101.765	18	151.429
120503	204671	98	120503	96:88.0 98:3312.0 99:119.0 104:60.0 116:23.0 125:21.0 132:17.0 147:111.0 152:207.0 167:729.0 168:20.0 169:16.0 198:22.0 210:11.0 223:18.0 247:14.0 249:12.0 302:27.0 306:18.0 309:18.0 344:23.0 358:29.0 383:18.0 426:11.0 444:12.0 462:13.0 469:14.0 479:14.0 491:12.0 494:12.0 496:12.0				926.087	787.4	642.031	407.5	329.31	3512.17	1767.78	2018.24	1595	2243.57
119023	873486	103	119023	85:1196.0 86:984.0 87:1252.0 88:897.0 89:11086.0 90:889.0 91:655.0 94:448.0 95:879.0 96:13146.0 97:3627.0 98:6149.0 99:1476.0 100:1406.0 101:3508.0 102:1399.0 103:54929.0 104:5536.0 105:2860.0 106:592.0 107:1813.0 108:507.0 109:259.0 110:240.0 111:499.0 112:780.0 113:1463.0 114:1084.0 115:955.0 116:1138.0 117:11584.0 118:1226.0 119:1397.0 120:276.0 121:171.0 122:266.0 123:2227.0 124:287.0 125:248…				48.8406	135.2	50.1562	88.4375	56.0345	460.435	142.222	454.118	70.6667	151.429
118869	597370	295	118869	85:1385.0 86:1429.0 87:108.0 88:66.0 89:2342.0 90:1021.0 91:2439.0 92:538.0 93:860.0 94:73.0 95:152.0 96:215.0 98:627.0 99:3468.0 100:17948.0 101:1245.0 102:511.0 103:5645.0 104:6319.0 105:2216.0 106:527.0 110:51.0 111:455.0 116:120.0 118:708.0 119:1801.0 120:368.0 121:1235.0 122:50.0 124:51.0 125:138.0 126:649.0 127:84.0 128:223.0 130:875.0 131:997.0 132:397.0 133:944.0 134:490.0 135:4192.0 136:…				31.8841	24.4	13.9062	41.7188	17.069	86.087	36.1111	58.8235	58.6667	177.143
118854	299280	104	118854	85:166.0 86:563.0 87:433.0 88:863.0 89:6818.0 90:482.0 91:186.0 96:254.0 100:1635.0 101:327.0 102:1353.0 103:1556.0 104:9261.0 105:943.0 106:382.0 114:351.0 115:370.0 116:3632.0 118:24.0 131:1222.0 133:1731.0 134:116.0 135:102.0 146:309.0 147:5571.0 148:1014.0 151:128.0 158:401.0 166:333.0 168:801.0 169:181.0 174:107.0 176:403.0 177:689.0 188:5078.0 189:760.0 190:299.0 192:26.0 204:2535.0 205:500…				150.87	367.4	230.938	172.812	74.3103	734.783	463.889	231.176	720.333	465.714
113513	580907	313	113513	85:825.0 86:140.0 89:2195.0 90:440.0 91:852.0 92:154.0 93:151.0 94:138.0 99:798.0 100:191.0 101:15515.0 102:1711.0 103:12539.0 104:1127.0 105:1003.0 106:328.0 107:818.0 108:38.0 109:462.0 111:262.0 113:2386.0 114:296.0 115:2254.0 116:3131.0 117:3553.0 118:448.0 119:1125.0 120:123.0 121:1065.0 122:217.0 123:1583.0 124:179.0 125:336.0 126:33.0 127:350.0 128:118.0 129:6037.0 130:1205.0 131:6601.0 13…				144.058	54.2	104.531	258.75	175	264.348	330	278.235	223	599.286
112602	529416	217	112602	85:182.0 87:121.0 89:211.0 99:100.0 101:221.0 103:2762.0 104:110.0 105:22.0 106:9.0 111:174.0 117:397.0 127:205.0 129:1810.0 131:242.0 133:716.0 135:135.0 142:79.0 143:735.0 144:32.0 147:2115.0 148:331.0 152:47.0 154:72.0 155:122.0 168:23.0 171:32.0 177:105.0 190:29.0 191:61.0 195:36.0 201:22.0 202:24.0 215:18.0 217:9445.0 218:1714.0 219:648.0 220:38.0 225:26.0 242:45.0 243:172.0 244:75.0 245:73.…				271.884	68.2	375.312	166.406	138.448	196.087	172.778	322.941	225	510.714
110230	873845	91	110230	85:111.0 86:236.0 87:445.0 88:315.0 89:5899.0 90:1349.0 91:213213.0 92:21873.0 93:743.0 94:34.0 95:47.0 96:83.0 97:16.0 98:127.0 100:58.0 101:509.0 102:3791.0 103:14431.0 104:13479.0 105:5923.0 106:1433.0 107:96.0 110:17.0 112:23.0 113:206.0 114:219.0 115:20871.0 116:6742.0 117:44156.0 118:4523.0 119:222.0 120:29.0 125:24.0 126:260.0 127:1388.0 128:3520.0 129:5157.0 130:1634.0 131:284.0 132:25.0 …				48.8406	121.2	55	49.0625	90.8621	248.696	355.556	684.118	209	401.429
110223	1013635	119	110223	85:309.0 86:36.0 88:60.0 89:495.0 90:180.0 91:3462.0 92:333.0 93:393.0 94:95.0 97:84.0 99:138.0 101:1030.0 102:34.0 103:1799.0 104:261.0 105:4107.0 106:283.0 109:17.0 111:157.0 113:30.0 115:183.0 116:729.0 117:1365.0 118:248.0 119:8803.0 120:1456.0 121:334.0 128:30.0 129:696.0 131:244.0 132:89.0 133:505.0 143:448.0 144:41.0 145:129.0 146:25.0 147:1148.0 148:267.0 149:207.0 155:107.0 156:49.0 157:…				67.1014	89	28.125	19.8438	155.862	243.478	107.222	237.647	170.667	230.714
110009	324134	156	110009	85:2405.0 86:938.0 88:377.0 92:269.0 93:517.0 94:1761.0 97:1002.0 98:1805.0 99:1151.0 109:90.0 110:117.0 111:369.0 112:24.0 115:748.0 116:95.0 120:55.0 124:140.0 125:385.0 126:763.0 127:133.0 129:1776.0 130:649.0 141:695.0 142:66.0 147:2238.0 151:28.0 153:25.0 155:159.0 156:19299.0 157:1153.0 169:96.0 177:78.0 200:24.0 248:99.0 340:13.0 391:12.0				8.4058	960	3.125	735.625	2133.79	51.7391	38.3333	105.882	1113.33	5130
110007	666723	234	110007	85:2238.0 86:6847.0 88:3509.0 89:3501.0 90:2131.0 91:9164.0 92:1088.0 93:1930.0 94:406.0 96:576.0 98:966.0 99:1367.0 100:6792.0 101:3726.0 102:3851.0 103:8651.0 104:1141.0 105:1677.0 106:1596.0 107:158.0 112:3285.0 113:1143.0 114:1880.0 115:3478.0 116:4254.0 117:48108.0 118:5928.0 119:7069.0 120:597.0 127:360.0 128:6319.0 129:10677.0 130:4345.0 131:4227.0 132:3066.0 133:6106.0 134:953.0 136:82.0 …				30.4348	39.6	20.7812	17.9688	22.7586	99.1304	161.111	111.176	39	147.143
106482	772969	128	106482	85:1837.0 86:2306.0 87:2099.0 88:5423.0 89:1045.0 90:664.0 91:1108.0 92:224.0 93:379.0 94:143.0 95:300.0 96:314.0 97:448.0 98:1652.0 99:1282.0 100:26445.0 101:5270.0 102:2664.0 103:4984.0 104:630.0 105:1442.0 106:425.0 107:512.0 108:115.0 109:3691.0 110:490.0 111:1768.0 112:1727.0 113:2271.0 114:5293.0 115:4795.0 116:5273.0 117:3748.0 118:1046.0 119:1716.0 120:345.0 121:581.0 122:82.0 123:243.0 1…				17.6812	14.2	23.125	14.6875	305.345	32.6087	67.2222	159.412	39.6667	648.571
106368	1100567	361	106368	85:1415.0 86:340.0 87:636.0 88:842.0 89:1900.0 90:175.0 91:344.0 92:120.0 95:412.0 96:147.0 97:2955.0 98:340.0 99:1429.0 100:259.0 101:5320.0 102:1391.0 103:27551.0 104:2691.0 105:1011.0 106:137.0 107:276.0 109:1122.0 110:171.0 111:796.0 112:173.0 113:1035.0 114:378.0 115:2276.0 116:4675.0 117:7679.0 118:660.0 119:847.0 122:49.0 125:242.0 127:1068.0 128:378.0 129:17962.0 130:2404.0 131:3271.0 132…				8.11594	63.4	6.875	3.90625	11.8966	32.6087	21.1111	110	23.6667	51.4286
105085	886059	259	105085	85:226.0 86:223.0 88:184.0 89:2354.0 90:216.0 91:149.0 94:58.0 97:1025.0 98:108.0 99:252.0 100:306.0 101:2128.0 102:394.0 103:7052.0 104:634.0 105:917.0 106:117.0 111:159.0 113:147.0 114:373.0 115:1012.0 116:963.0 117:4803.0 118:532.0 119:414.0 122:21.0 127:678.0 128:132.0 129:4000.0 130:751.0 131:1124.0 132:139.0 133:2735.0 134:285.0 135:203.0 138:41.0 139:27.0 140:57.0 141:323.0 142:217.0 143:1…				34.3478	127.2	12.8125	16.25	8.96552	46.5217	130	159.412	40.3333	92.1429
105083	1086860	361	105083	85:648.0 87:664.0 88:440.0 89:571.0 90:126.0 94:102.0 95:167.0 96:130.0 97:1863.0 98:135.0 99:838.0 100:99.0 101:3531.0 102:816.0 103:18278.0 104:1803.0 105:325.0 106:106.0 109:759.0 111:611.0 112:108.0 113:921.0 114:293.0 115:1996.0 116:2386.0 117:4705.0 118:340.0 119:559.0 120:79.0 125:236.0 126:80.0 127:659.0 128:226.0 129:15519.0 130:2234.0 131:2079.0 132:448.0 133:4684.0 134:461.0 135:578.0 …				12.4638	144.2	15.1562	7.1875	6.89655	44.7826	92.2222	190	31.6667	40.7143
104788	248357	155	104788	86:301.0 87:244.0 88:1805.0 90:203.0 91:642.0 92:73.0 93:118.0 95:359.0 96:99.0 97:388.0 98:247.0 100:353.0 104:59.0 105:1442.0 106:212.0 107:213.0 108:55.0 109:106.0 110:1839.0 111:237.0 112:315.0 115:360.0 123:924.0 124:57.0 125:36.0 133:1163.0 134:461.0 135:203.0 137:176.0 138:114.0 139:59.0 141:92.0 145:47.0 150:31.0 151:466.0 152:96.0 153:30.0 154:33.0 155:3037.0 156:451.0 157:144.0 159:51.0…				788.551	274.4	893.75	1280.31	653.103	4445.22	2655	1573.53	2464	4076.43
104131	753888	85	104131	85:230310.0 86:13494.0 93:491.0 94:434.0 95:1018.0 96:1969.0 97:1748.0 98:100060.0 99:15827.0 100:1496.0 107:112.0 108:271.0 109:191.0 110:1159.0 111:1216.0 112:11823.0 113:923.0 122:215.0 123:48.0 124:1199.0 125:580.0 126:2566.0 127:855.0 135:77.0 136:173.0 138:485.0 139:135.0 140:11053.0 141:1243.0 150:61.0 151:17.0 152:238.0 154:6980.0 155:545.0 166:128.0 167:65.0 168:1878.0 169:345.0 174:137.…				137.826	200.6	78.4375	95.7812	170.862	547.391	542.778	362.353	257.667	846.429
103870	889000	387	103870	85:4975.0 86:1068.0 88:1581.0 89:25913.0 90:2090.0 91:1501.0 92:147.0 93:210.0 94:259.0 95:99.0 96:257.0 97:902.0 98:761.0 99:1980.0 100:5598.0 101:16522.0 102:3516.0 103:48579.0 104:4949.0 105:7078.0 106:841.0 107:900.0 108:266.0 109:412.0 110:201.0 111:890.0 112:304.0 113:2828.0 114:8636.0 115:5339.0 116:6092.0 117:11249.0 118:1408.0 119:4252.0 120:452.0 121:1158.0 122:155.0 123:359.0 124:126.0…				52.7536	19.4	15.3125	14.6875	26.7241	70.4348	180.556	262.941	72	68.5714
103828	909763	91	103828	85:25.0 89:89.0 91:3943.0 92:249.0 101:25.0 102:36.0 103:299.0 104:53.0 105:762.0 106:49.0 108:21.0 115:192.0 127:209.0 128:483.0 129:1871.0 130:186.0 139:42.0 152:36.0 163:21.0 164:21.0 165:92.0 166:43.0 168:21.0 176:31.0 177:21.0 178:167.0 179:49.0 189:48.0 190:27.0 191:81.0 192:34.0 202:58.0 203:50.0 204:18.0 205:41.0 206:298.0 207:708.0 208:106.0 258:21.0 260:22.0 261:41.0 264:16.0 272:15.0 2…				74.6377	54.8	27.6562	47.0312	205	145.652	637.222	1554.12	192.333	260
103826	764829	156	103826	85:269.0 86:536.0 87:88.0 88:35.0 89:26.0 91:42.0 93:175.0 94:89.0 96:187.0 97:224.0 98:506.0 99:380.0 100:1177.0 101:128.0 102:112.0 103:42.0 104:17.0 106:71.0 108:87.0 109:100.0 110:112.0 111:140.0 112:244.0 113:192.0 114:112.0 115:90.0 116:191.0 117:46.0 119:102.0 120:80.0 121:54.0 123:79.0 124:88.0 125:135.0 126:185.0 127:294.0 128:125.0 129:237.0 130:47.0 131:256.0 132:84.0 133:278.0 134:29.…				30.2899	25.2	18.75	16.25	62.5862	67.8261	99.4444	171.765	59.3333	172.143
102711	619585	231	102711	85:192.0 87:61.0 88:81.0 89:421.0 90:45.0 95:86.0 97:67.0 99:73.0 101:473.0 103:1380.0 104:128.0 112:57.0 113:104.0 114:22.0 115:121.0 116:173.0 117:1316.0 118:99.0 119:103.0 123:14.0 126:63.0 127:182.0 129:1869.0 130:270.0 131:324.0 132:55.0 133:883.0 134:116.0 135:54.0 140:29.0 141:48.0 143:347.0 144:49.0 145:58.0 147:3637.0 148:627.0 149:406.0 151:108.0 155:96.0 159:75.0 163:190.0 164:21.0 166…				225.362	169	173.281	227.656	194.828	538.696	870	293.529	547	1190.71
100107	308313	201	100107	85:1596.0 86:924.0 88:5.0 89:5703.0 90:354.0 91:254.0 93:203.0 95:115.0 96:268.0 97:130.0 98:285.0 99:444.0 100:1247.0 101:130.0 103:30.0 104:1.0 105:1178.0 107:499.0 108:2.0 110:407.0 111:785.0 113:175.0 114:1745.0 115:311.0 116:147.0 118:9.0 119:2.0 120:43.0 125:12.0 126:110.0 127:330.0 128:1796.0 129:334.0 130:477.0 133:104.0 134:184.0 135:6.0 136:102.0 138:5.0 141:36.0 142:85.0 143:172.0 144:…				4.63768	8.8	9.0625	8.59375	330.517	30	0.555556	22.9412	8.66667	624.286
99877	400039	255	99877	85:971.0 86:773.0 87:270.0 91:142.0 92:46.0 95:29.0 96:146.0 97:235.0 98:948.0 99:766.0 100:1705.0 101:454.0 103:464.0 104:39.0 105:636.0 109:61.0 111:247.0 112:386.0 113:290.0 114:1165.0 115:431.0 120:2454.0 121:235.0 122:44.0 123:28.0 124:66.0 125:178.0 126:413.0 127:501.0 128:308.0 131:162.0 132:221.0 133:222.0 135:67.0 136:32.0 138:15.0 139:42.0 140:138.0 141:49.0 142:218.0 143:141.0 144:43.0…				46.8116	38.2	31.875	66.7188	73.7931	210.87	237.778	175.294	153	257.857
99867	526414	198	99867	85:1412.0 86:265.0 87:595.0 88:206.0 89:439.0 90:84.0 94:54.0 96:95.0 97:175.0 98:835.0 99:1664.0 102:186.0 104:118.0 106:73.0 110:12.0 111:43.0 113:26800.0 114:2811.0 116:774.0 124:28.0 125:61.0 126:53.0 128:371.0 131:1274.0 132:260.0 135:39.0 138:29.0 140:544.0 145:59.0 146:58.0 147:16462.0 148:2996.0 149:1270.0 150:121.0 153:30.0 155:68.0 157:1271.0 158:1417.0 159:211.0 161:14.0 168:89.0 170:8…				33.6232	36.4	30.7812	48.125	60.8621	120.435	147.222	387.059	185.667	198.571
97828	176050	184	97828	86:189.0 88:849.0 89:163.0 90:3573.0 91:1820.0 92:250.0 94:48.0 95:14.0 97:1319.0 100:2408.0 101:101.0 102:2.0 103:6646.0 104:1173.0 106:194.0 107:1005.0 108:376.0 109:50.0 110:1862.0 111:120.0 112:689.0 116:771.0 117:596.0 118:1907.0 119:82.0 120:3582.0 121:300.0 122:34.0 123:42.0 127:361.0 130:2046.0 134:29519.0 135:2842.0 136:1586.0 137:161.0 138:183.0 140:5245.0 141:174.0 143:5160.0 144:357.0…				4938.7	8508.6	1383.28	5635.78	4398.28	28183.5	16447.2	7181.18	14107.3	30430
92552	482974	130	92552	85:7897.0 86:9397.0 87:2698.0 88:3333.0 89:6564.0 90:890.0 91:723.0 92:68.0 94:75.0 97:13.0 98:904.0 99:3390.0 100:4971.0 101:6174.0 102:4217.0 103:2212.0 104:2364.0 105:715.0 107:249.0 108:12.0 110:64.0 111:5105.0 112:474.0 113:4248.0 114:2678.0 115:993.0 116:6371.0 117:4110.0 118:1583.0 120:110.0 124:186.0 127:247.0 128:1268.0 129:1043.0 130:6630.0 131:2105.0 132:4582.0 134:289.0 140:133.0 141:…				381.739	923	745.312	1619.38	598.793	1890.87	5543.89	3125.88	2233	2830
86075	896008	290	86075	87:247.0 88:82.0 89:1537.0 90:184.0 98:64.0 99:366.0 101:909.0 103:4667.0 104:337.0 105:228.0 106:183.0 111:143.0 113:178.0 114:118.0 117:2684.0 118:355.0 119:191.0 126:478.0 128:129.0 129:1382.0 130:111.0 131:682.0 132:130.0 133:3484.0 134:637.0 135:167.0 137:65.0 139:76.0 140:217.0 142:296.0 143:398.0 147:7107.0 148:947.0 149:813.0 151:79.0 154:206.0 156:140.0 157:711.0 163:128.0 168:74.0 170:7…				36.3768	27.2	4.53125	4.6875	231.207	65.2174	97.2222	111.176	29.6667	965.714
85067	299480	166	85067	85:42.0 86:124.0 88:393.0 89:1404.0 90:120.0 91:86.0 92:837.0 93:316.0 94:95.0 95:26.0 96:15.0 97:33.0 98:23.0 99:70.0 100:333.0 101:1.0 102:348.0 103:285.0 104:709.0 105:58.0 106:231.0 107:341.0 108:67.0 109:6.0 110:456.0 111:32.0 113:30.0 116:270.0 118:68.0 120:12.0 121:88.0 122:28.0 124:76.0 128:16.0 130:219.0 133:22.0 134:153.0 135:138.0 136:489.0 137:118.0 138:16.0 141:28.0 142:61.0 143:30.0…				31.8841	54.6	32.1875	12.3438	12.7586	120.435	67.2222	18.2353	37.6667	122.143
84682	508958	268	84682	86:2883.0 88:133.0 89:9023.0 90:878.0 91:197.0 93:232.0 95:440.0 96:89.0 99:50.0 100:6376.0 101:515.0 102:714.0 104:60.0 107:163.0 114:397.0 115:671.0 116:731.0 117:422.0 118:161.0 119:396.0 120:137.0 121:138.0 122:50.0 126:83.0 130:1234.0 132:205.0 133:1274.0 135:121.0 137:197.0 138:24.0 146:264.0 153:22.0 154:33.0 160:418.0 161:98.0 162:67.0 164:139.0 167:2345.0 168:267.0 169:220.0 172:280.0 17…				506.087	350	370	936.25	2050.69	1350.43	3940.56	5302.94	2295.33	3559.29
84185	391572	213	84185	85:1950.0 86:3872.0 87:111.0 88:161.0 89:4130.0 90:368.0 91:399.0 92:957.0 93:648.0 94:411.0 95:23.0 96:609.0 97:848.0 98:759.0 99:821.0 100:690.0 101:881.0 102:154.0 103:190.0 105:127.0 107:761.0 108:1502.0 109:1673.0 110:1475.0 111:421.0 112:2002.0 113:623.0 114:538.0 115:67.0 118:190.0 120:2.0 123:1552.0 124:694.0 125:144.0 126:454.0 127:466.0 128:172.0 130:381.0 133:255.0 134:1561.0 135:192.0…				94.7826	381	164.844	162.969	24.1379	566.087	348.333	49.4118	497.333	158.571
66261	760411	174	66261	85:17519.0 86:116388.0 87:27929.0 88:8632.0 89:2544.0 90:1494.0 91:7941.0 92:663.0 97:1871.0 99:3711.0 100:74039.0 101:18065.0 102:23646.0 104:2603.0 105:468.0 106:325.0 107:93.0 110:55.0 111:2599.0 112:3145.0 113:4507.0 114:6239.0 115:9311.0 116:32861.0 117:23870.0 118:7171.0 119:2530.0 120:766.0 121:758.0 122:190.0 127:1983.0 128:2965.0 130:25372.0 131:14762.0 132:11246.0 133:14276.0 134:3542.0…				41.7391	67.8	19.375	59.6875	94.4828	172.174	206.111	215.294	150	397.857
62444	485741	244	62444	103:2628.0 177:21.0 190:315.0 201:530.0 205:88.0 215:209.0 244:2262.0				30.8696	69.2	22.3438	116.25	243.621	186.957	279.444	213.529	161	567.857
49463	721550	173	49463	86:127.0 100:82.0 106:21.0 111:129.0 119:60.0 135:71.0 136:21.0 138:14.0 154:9.0 156:33.0 161:18.0 163:27.0 173:695.0 174:382.0 175:48.0 179:6.0 180:12.0 184:46.0 190:18.0 207:9.0 209:49.0 216:15.0 218:66.0 219:36.0 220:24.0 228:3.0 229:9.0 231:38.0 235:77.0 239:31.0 247:7.0 249:16.0 250:1.0 251:6.0 252:4.0 266:16.0 281:8.0 288:12.0 291:20.0 309:8.0 312:20.0 318:18.0 334:8.0 342:1.0 347:7.0 351:5…				365.942	338.6	166.25	219.375	141.034	1246.09	538.889	229.412	311.333	652.143
48608	418870	160	48608	86:76.0 94:5.0 100:514.0 101:75.0 103:32.0 116:1619.0 119:8.0 133:154.0 137:18.0 144:135.0 147:696.0 148:96.0 149:23.0 160:1163.0 161:104.0 162:43.0 165:105.0 190:208.0 192:32.0 204:22.0 233:3.0 234:41.0 261:2.0 262:180.0 263:23.0 291:6.0				162.174	198	98.2812	46.0938	75.1724	244.348	215	198.824	105	397.143
46362	429380	229	46362	85:448.0 86:502.0 87:32.0 100:246.0 101:103.0 103:24.0 111:13.0 112:1.0 144:27.0 147:190.0 160:30.0 185:10.0 190:3.0 229:288.0 231:22.0 232:12.0 244:42.0 245:21.0 246:12.0 283:3.0 423:9.0 425:4.0 440:1.0 446:9.0 458:12.0 469:6.0				56.9565	58.2	51.25	43.5938	30	146.957	211.667	87.6471	93.6667	135.714
46292	296272	211	46292	92:40.0 106:18.0 108:21.0 121:28.0 124:33.0 133:180.0 134:35.0 135:111.0 137:91.0 181:101.0 182:6.0 183:9.0 200:14.0 211:965.0 212:157.0 213:58.0 225:83.0 226:10.0 227:103.0 228:9.0 237:99.0 238:17.0 245:7.0 246:7.0 253:202.0 254:27.0 259:1.0 268:20.0 328:1.0 375:1.0 397:1.0 435:1.0 450:9.0 471:9.0 499:9.0				706.522	712	385	612.344	1060.86	2104.35	2198.33	1445.29	1161.67	3763.57
46224	344140	201	46224	97:1.0 109:91.0 127:48.0 129:967.0 143:56.0 145:194.0 157:29.0 169:27.0 187:35.0 199:24.0 201:1418.0 202:190.0 203:83.0 204:99.0 215:15.0 261:184.0 263:31.0 293:38.0 324:13.0 328:6.0 330:22.0 338:12.0 342:7.0 365:5.0 370:3.0 374:5.0 383:8.0 436:5.0 463:10.0 470:6.0 483:3.0 490:6.0 491:2.0 498:6.0				736.957	790.8	1262.81	873.281	506.034	8993.48	4148.33	2180	1430.67	13568.6
46210	333580	144	46210	125:468.0 140:286.0 144:1409.0 154:48.0 188:1183.0 216:288.0 217:31.0 220:10.0 315:8.0				201.014	220.6	179.688	247.344	422.586	761.739	1061.11	644.706	470	1234.29
46141	185915	97	46141	91:989.0 95:1893.0 96:2926.0 97:37107.0 98:21304.0 99:902.0 132:123.0 138:2.0 139:2.0 154:2105.0 155:208.0 161:6.0 172:78.0 207:10.0 281:45.0 458:2.0				188.261	795.4	512.5	176.25	139.483	419.13	274.444	291.176	306	345.714
45353	1251565	309	45353	86:1.0 87:2.0 95:96.0 98:101.0 110:7.0 120:2.0 123:30.0 129:1578.0 136:1.0 145:1.0 155:90.0 157:15.0 177:61.0 183:2.0 186:9.0 191:98.0 192:91.0 193:645.0 194:67.0 195:128.0 205:11.0 206:71.0 207:655.0 208:493.0 210:46.0 220:8.0 224:13.0 227:15.0 235:18.0 237:82.0 248:2.0 249:44.0 250:41.0 251:142.0 252:6.0 255:12.0 260:3.0 265:167.0 267:212.0 269:118.0 277:2.0 279:58.0 280:119.0 281:389.0 282:58.…				44.4928	29.6	18.125	25	152.414	36.9565	131.667	140.588	93	226.429
42914	785756	253	42914	86:45.0 90:54.0 92:19.0 94:217.0 95:388.0 96:742.0 100:518.0 101:124.0 102:19.0 103:63.0 106:830.0 107:1877.0 108:181.0 110:258.0 115:11.0 117:2.0 122:31.0 123:329.0 124:259.0 127:70.0 129:164.0 130:102.0 131:1.0 132:167.0 134:267.0 135:394.0 142:98.0 144:37.0 147:11.0 150:75.0 154:7.0 156:317.0 157:80.0 158:8.0 163:461.0 164:130.0 168:62.0 169:25.0 173:13.0 175:15.0 176:4.0 179:4143.0 180:580.0 …				46.087	33	18.4375	7.1875	199.655	157.391	193.333	313.529	33	472.143
42913	812736	125	42913	85:9.0 93:29.0 96:17.0 98:93.0 100:294.0 101:58.0 105:112.0 106:55.0 107:675.0 115:15.0 116:52.0 118:81.0 120:47.0 124:4.0 125:6557.0 126:300.0 127:683.0 128:28.0 130:46.0 133:15.0 139:4.0 145:3.0 151:30.0 152:143.0 153:550.0 154:63.0 155:178.0 156:383.0 157:701.0 158:116.0 167:23.0 169:236.0 171:6.0 172:11.0 178:6.0 181:36.0 182:1.0 183:521.0 184:21.0 185:96.0 193:167.0 197:201.0 198:42.0 204:39…				107.391	39.2	58.9062	130.625	380.862	223.913	599.444	630.588	198.333	1004.29
42481	803264	165	42481	85:2929.0 86:1456.0 87:767.0 88:1684.0 89:817.0 90:328.0 91:469.0 92:96.0 93:241.0 94:1934.0 95:1499.0 96:990.0 97:921.0 98:1737.0 99:4496.0 100:5591.0 101:3448.0 102:1354.0 103:445.0 104:176.0 105:182.0 106:701.0 107:3526.0 108:2040.0 109:1483.0 110:1642.0 111:1255.0 112:2140.0 113:3176.0 114:1048.0 115:2212.0 116:6995.0 117:2950.0 118:1528.0 119:564.0 120:232.0 121:236.0 122:451.0 123:1320.0 12…				42.3188	60.2	30.9375	27.6562	11.7241	198.696	84.4444	248.824	223.333	316.429
42446	283709	216	42446	85:4045.0 86:770.0 87:1140.0 90:8.0 91:53.0 95:189.0 96:520.0 99:750.0 101:339.0 102:46.0 103:16.0 106:101.0 107:797.0 108:380.0 109:111.0 110:235.0 111:147.0 113:163.0 114:2957.0 115:230.0 116:391.0 117:2262.0 118:70.0 126:640.0 129:1179.0 131:758.0 132:488.0 133:1754.0 134:2164.0 136:126.0 142:87.0 143:1238.0 144:332.0 145:326.0 147:15160.0 148:1316.0 149:527.0 150:67.0 157:21.0 159:119.0 160:8…				112.609	85.8	62.6562	100.469	193.276	271.304	595	593.529	323.667	554.286
42445	693710	230	42445	85:195.0 86:7.0 88:230.0 92:1.0 97:6.0 99:171.0 100:147.0 101:780.0 102:135.0 103:514.0 106:55.0 107:915.0 111:65.0 113:56.0 116:524.0 117:116.0 123:26.0 128:344.0 129:546.0 130:140.0 133:174.0 134:120.0 139:80.0 140:8.0 142:109.0 143:341.0 144:119.0 146:191.0 147:3779.0 148:363.0 149:201.0 150:252.0 155:110.0 156:57.0 157:72.0 158:96.0 161:1.0 163:147.0 168:119.0 169:56.0 170:167.0 171:2829.0 17…				139.42	82	74.5312	125.938	85.6897	166.087	446.111	365.882	148	259.286
42007	783777	188	42007	85:117.0 86:2411.0 87:208.0 88:21.0 89:1.0 92:3.0 93:5.0 94:7.0 95:13.0 96:36.0 97:27.0 98:20.0 100:10948.0 101:3782.0 102:668.0 103:3118.0 104:152.0 105:3.0 108:2.0 109:6.0 110:68.0 111:10.0 112:4.0 113:168.0 114:3871.0 115:2182.0 116:1044.0 117:294.0 118:8.0 119:8.0 121:1.0 122:1.0 123:7.0 124:2.0 125:2.0 129:994.0 130:1010.0 131:833.0 132:32.0 133:1128.0 134:69.0 135:215.0 137:5.0 138:4.0 139:…				1068.84	1319.4	738.75	928.438	1658.1	3371.74	3791.11	2769.41	1725.33	7189.29
41989	323785	248	41989	86:7975.0 88:717.0 89:17935.0 90:1269.0 91:848.0 93:64.0 96:195.0 98:392.0 100:20613.0 101:11239.0 102:2095.0 103:1178.0 104:116.0 107:1345.0 108:58.0 110:587.0 114:315.0 116:321.0 117:1109.0 118:271.0 127:430.0 128:286.0 129:2211.0 130:1434.0 131:1244.0 132:428.0 133:1036.0 134:1895.0 135:404.0 137:2.0 140:28.0 141:33.0 142:87.0 143:515.0 144:295.0 145:15.0 146:729.0 147:30682.0 148:4382.0 149:2…				4266.52	4825.6	2504.22	2084.38	2383.62	14107.8	11702.2	7647.65	6119.67	15742.9
41892	236943	198	41892	85:904.0 86:2270.0 87:106.0 89:839.0 90:170.0 91:57.0 92:150.0 93:82.0 94:32.0 98:176.0 99:31.0 100:365.0 101:375.0 102:846.0 103:538.0 104:574.0 105:764.0 106:599.0 107:1529.0 108:174.0 109:350.0 110:717.0 111:235.0 114:22.0 116:506.0 118:1064.0 119:86.0 120:418.0 121:16.0 122:138.0 124:6.0 126:760.0 128:632.0 130:1672.0 132:73.0 133:118.0 134:788.0 135:48.0 136:335.0 137:108.0 138:4.0 139:38.0 …				185.942	203.4	162.812	168.75	78.4483	756.522	410	259.412	430.333	740
41836	411774	240	41836	85:6.0 86:326.0 87:250.0 88:2.0 89:2.0 90:45.0 91:329.0 99:2.0 100:537.0 101:343.0 105:1.0 106:7.0 107:173.0 108:38.0 110:19.0 111:48.0 112:83.0 113:168.0 128:99.0 132:24.0 134:543.0 136:261.0 140:359.0 143:116.0 144:90.0 145:1.0 146:214.0 148:5.0 149:2.0 151:26.0 152:8.0 153:87.0 155:20.0 161:1.0 163:1.0 165:55.0 166:19.0 167:74.0 168:346.0 169:27.0 174:53.0 176:1.0 181:131.0 182:167.0 184:352.0…				280.29	567.2	357.344	300.781	105.862	1082.61	806.667	349.412	1072	581.429
34078	889571	259	34078	85:41.0 89:484.0 91:38.0 93:114.0 97:246.0 98:13.0 99:20.0 101:462.0 102:41.0 103:2158.0 104:60.0 105:199.0 111:68.0 114:78.0 115:263.0 116:282.0 117:861.0 118:79.0 125:2.0 127:32.0 129:1181.0 130:98.0 131:97.0 133:603.0 137:3.0 140:58.0 142:57.0 143:178.0 144:53.0 145:61.0 146:29.0 147:2481.0 148:399.0 149:188.0 151:6.0 153:26.0 155:65.0 156:23.0 157:342.0 158:102.0 160:1060.0 161:339.0 162:96.0…				34.3478	155	15.3125	16.875	19.8276	81.7391	80.5556	83.5294	40.3333	92.1429
33415	319800	156	33415	85:267.0 89:21.0 93:14.0 99:165.0 100:724.0 101:142.0 102:178.0 103:1125.0 104:18.0 105:49.0 112:9.0 113:129.0 114:55.0 115:177.0 117:260.0 118:45.0 119:134.0 127:79.0 129:309.0 130:565.0 131:355.0 132:67.0 133:838.0 139:23.0 143:675.0 144:290.0 145:37.0 146:436.0 147:6772.0 148:971.0 149:793.0 150:25.0 156:1889.0 157:445.0 158:185.0 160:387.0 171:229.0 172:101.0 173:126.0 174:7.0 177:664.0 178:7…				456.957	960	479.844	446.719	284.138	2336.52	1604.44	1115.88	1303.67	1967.14
33395	600646	292	33395	85:616.0 86:207.0 87:2219.0 88:1163.0 89:5624.0 90:423.0 94:72.0 95:228.0 97:61.0 98:73.0 99:1223.0 101:5928.0 102:6312.0 103:52195.0 104:4321.0 105:2326.0 106:135.0 109:48.0 110:198.0 111:887.0 112:397.0 113:709.0 114:321.0 115:1758.0 116:1769.0 117:29386.0 118:2852.0 119:2684.0 120:66.0 121:105.0 125:323.0 126:95.0 127:321.0 128:195.0 129:11051.0 130:4998.0 131:8262.0 132:1383.0 133:15398.0 134…				129.855	397.2	98.2812	650.469	38.7931	1307.39	1225	451.176	540.667	219.286
32247	253754	245	32247	85:590.0 86:265.0 87:27.0 88:35.0 89:14.0 91:283.0 92:223.0 93:28.0 95:59.0 96:64.0 99:959.0 100:1001.0 105:175.0 106:20.0 107:1302.0 108:229.0 109:161.0 110:490.0 111:40.0 112:53.0 113:131.0 114:201.0 115:3650.0 116:1533.0 117:384.0 118:361.0 119:329.0 120:65.0 124:1.0 125:11.0 126:146.0 128:208.0 129:91.0 130:1184.0 132:374.0 134:607.0 136:95.0 137:2.0 139:249.0 140:32.0 141:178.0 142:158.0 143…				182.174	234.6	145.156	157.812	83.7931	402.609	496.111	518.235	386	701.429
31688	720468	113	31688	85:353.0 86:159.0 87:87.0 88:1.0 89:6.0 90:1.0 95:21.0 98:260.0 99:901.0 100:678.0 101:352.0 103:938.0 104:19.0 111:12.0 112:44.0 113:2664.0 114:316.0 115:317.0 116:164.0 117:80.0 124:46.0 125:41.0 126:10.0 127:29.0 128:20.0 129:1012.0 130:309.0 131:349.0 132:175.0 133:462.0 139:126.0 140:183.0 141:190.0 142:514.0 143:255.0 144:288.0 145:138.0 147:1190.0 148:87.0 150:65.0 151:16.0 155:93.0 156:8.…				28.4058	26.6	13.75	29.8438	24.8276	73.913	96.1111	396.471	176	125.714
31563	856175	285	31563	95:46.0 97:232.0 99:1.0 101:56.0 103:622.0 109:28.0 110:30.0 111:15.0 116:239.0 117:322.0 118:10.0 119:5.0 123:20.0 129:358.0 131:704.0 132:120.0 133:123.0 134:4.0 136:30.0 143:307.0 144:396.0 145:56.0 147:406.0 149:121.0 152:22.0 169:27.0 182:27.0 186:762.0 187:507.0 188:94.0 196:2.0 197:27.0 198:5.0 204:10.0 205:43.0 209:13.0 217:64.0 218:7.0 221:58.0 225:81.0 232:7.0 238:1.0 245:8.0 251:2.0 25…				67.5362	70.2	31.875	52.8125	82.931	158.261	223.889	171.765	92.3333	435.714
31265	904035	277	31265	86:39.0 87:171.0 88:49.0 89:242.0 91:21.0 92:33.0 94:64.0 95:1290.0 96:259.0 98:91.0 100:109.0 101:99.0 102:227.0 104:72.0 105:50.0 107:1313.0 108:356.0 109:138.0 115:682.0 116:102.0 119:26.0 121:64.0 122:26.0 123:491.0 124:318.0 125:143.0 126:403.0 127:379.0 128:880.0 129:517.0 130:155.0 131:85.0 132:32.0 133:601.0 134:65.0 135:21.0 137:37.0 138:39.0 139:290.0 141:179.0 142:38.0 144:91.0 145:145…				34.9275	420.6	46.25	17.9688	30.3448	81.7391	55	58.2353	8.66667	403.571
31224	508782	299	31224	86:729.0 87:92.0 89:1249.0 90:182.0 91:121.0 97:67.0 98:105.0 100:7105.0 101:480.0 102:3768.0 103:711.0 104:146.0 105:176.0 107:77.0 109:62.0 114:481.0 115:7156.0 116:4509.0 117:863.0 118:169.0 119:249.0 120:19.0 121:216.0 123:73.0 131:88.0 133:2429.0 134:286.0 135:620.0 136:34.0 137:233.0 140:21.0 147:1426.0 149:154.0 151:84.0 153:64.0 163:66.0 167:422.0 177:45.0 181:352.0 182:61.0 189:68.0 190:…				34.6377	40.8	32.9688	39.5312	144.31	115.217	213.889	293.529	90.3333	232.857
27147	527116	217	27147	85:2717.0 86:883.0 87:1970.0 88:130.0 89:126.0 91:140.0 92:22.0 94:317.0 95:3398.0 98:3942.0 99:1198.0 100:3076.0 101:1200.0 102:847.0 103:14830.0 104:756.0 107:10.0 108:74.0 110:898.0 111:1061.0 112:342.0 113:970.0 114:470.0 116:1897.0 117:1412.0 118:323.0 122:36.0 125:75.0 127:349.0 128:1149.0 129:5821.0 130:1584.0 131:2693.0 132:2370.0 133:3426.0 134:503.0 135:3.0 136:238.0 140:3554.0 141:109.…				240.87	68.2	325.469	194.688	138.448	196.087	172.778	322.941	225	510.714
26736	822696	315	26736	85:1280.0 86:230.0 87:170.0 88:133.0 95:213.0 96:33.0 98:399.0 99:596.0 100:521.0 101:129.0 103:213.0 107:10.0 109:1259.0 111:825.0 112:8.0 113:1724.0 114:100.0 115:473.0 116:119.0 117:8362.0 118:615.0 119:511.0 121:86.0 125:224.0 126:459.0 127:707.0 128:25.0 129:5562.0 130:862.0 131:1534.0 132:1696.0 133:5809.0 134:791.0 135:626.0 137:541.0 139:104.0 140:75.0 142:569.0 143:746.0 144:40.0 145:966…				35.6522	29.6	10	41.875	60.3448	66.087	47.7778	118.824	35.6667	124.286
26062	908791	230	26062	86:28.0 87:1.0 89:125.0 93:21.0 99:99.0 101:336.0 102:2.0 103:1879.0 104:103.0 105:120.0 108:93.0 111:88.0 113:78.0 114:6.0 115:431.0 116:277.0 117:180.0 119:63.0 127:44.0 129:471.0 131:227.0 132:51.0 133:355.0 135:259.0 136:569.0 137:23.0 142:56.0 143:156.0 144:6.0 145:21.0 147:691.0 148:254.0 149:102.0 150:11.0 153:1.0 157:89.0 164:1206.0 165:129.0 169:312.0 170:44.0 176:3.0 179:6.0 189:80.0 19…				7.53623	10.8	13.125	32.6562	15.3448	67.8261	99.4444	109.412	31	71.4286
25323	182460	140	25323	86:106.0 88:163.0 89:13.0 90:30237.0 91:624.0 96:1238.0 97:12524.0 98:249.0 102:185.0 103:253.0 104:1.0 105:1.0 106:56.0 108:910.0 109:41.0 110:13165.0 111:508.0 112:10342.0 113:351.0 118:284.0 125:6.0 126:449.0 128:1916.0 129:62.0 130:3.0 134:29.0 136:62.0 137:10.0 139:87.0 140:138307.0 141:7440.0 142:422.0 143:15.0 144:35.0 146:109.0 147:1254.0 148:148.0 149:86.0 153:357.0 154:38.0 156:2.0 172:…				281.304	8153.6	6632.66	150.625	900	2856.52	1646.11	1735.88	2066.33	5075
21819	602404	274	21819	85:136.0 86:222.0 87:95.0 88:415.0 89:277.0 90:49.0 91:5.0 92:1.0 93:60.0 94:21.0 95:47.0 96:94.0 98:60.0 99:197.0 100:321.0 101:326.0 102:225.0 103:3327.0 104:301.0 105:210.0 106:43.0 107:163.0 109:22.0 111:61.0 112:201.0 113:291.0 114:351.0 115:230.0 116:174.0 117:213.0 118:48.0 119:120.0 120:45.0 121:76.0 122:1.0 123:17.0 124:4.0 125:147.0 126:39.0 127:48.0 128:924.0 129:1914.0 130:477.0 131:3…				25.6522	437.2	76.0938	12.1875	23.6207	36.9565	78.8889	74.1176	35	76.4286
21704	983235	204	21704	85:864.0 86:397.0 87:997.0 88:670.0 89:3371.0 90:306.0 91:249.0 92:49.0 93:61.0 94:66.0 95:236.0 96:87.0 97:772.0 98:134.0 99:884.0 100:199.0 101:6971.0 102:1086.0 103:31089.0 104:3200.0 105:1398.0 106:123.0 107:100.0 109:569.0 110:98.0 111:683.0 112:139.0 113:1344.0 114:320.0 115:1483.0 116:3547.0 117:17484.0 118:1832.0 119:1238.0 120:71.0 121:57.0 123:65.0 125:200.0 126:72.0 127:672.0 128:130.0…				24.7826	62.2	17.3438	25.7812	20.5172	115.217	117.778	187.059	40.3333	113.571
21683	524126	211	21683	87:11.0 89:26.0 95:4.0 96:8.0 97:20.0 101:12.0 103:211.0 105:40.0 106:5.0 107:257.0 108:132.0 109:14.0 113:145.0 115:42.0 121:59.0 123:54.0 126:8.0 129:434.0 131:20.0 133:310.0 134:44.0 135:114.0 137:199.0 139:11.0 147:74.0 148:27.0 171:5.0 181:104.0 182:53.0 183:28.0 184:25.0 197:20.0 211:1751.0 212:215.0 213:114.0 225:26.0 227:229.0 228:2.0 243:1.0 269:14.0 273:17.0 283:204.0 284:34.0 327:8.0 3…				594.348	1014.4	561.25	886.094	1038.62	2516.52	2761.67	2183.53	1259	3764.29
18488	456907	232	18488	86:22.0 100:1553.0 101:64.0 102:107.0 114:209.0 115:180.0 116:59.0 117:118.0 129:57.0 131:327.0 132:50.0 133:290.0 143:35.0 144:89.0 147:2258.0 148:448.0 149:339.0 150:28.0 163:133.0 172:18.0 174:243.0 188:40.0 189:23.0 190:37.0 232:1491.0 233:316.0 234:93.0 247:19.0 306:56.0 334:36.0 335:34.0				211.159	295.4	192.656	148.281	191.034	400.87	338.889	511.765	287	655
18266	426098	269	18266	85:126.0 86:374.0 89:37.0 92:26.0 97:100.0 98:458.0 99:78.0 100:691.0 101:14.0 102:44.0 111:54.0 112:204.0 113:184.0 114:137.0 115:32.0 120:809.0 122:11.0 124:45.0 125:1.0 126:109.0 127:41.0 131:81.0 134:72.0 138:2.0 140:54.0 141:16.0 142:70.0 143:39.0 147:268.0 148:13.0 153:84.0 154:489.0 155:209.0 156:54.0 157:16.0 158:74.0 163:6.0 167:24.0 168:13.0 170:75.0 171:12.0 174:26.0 179:8.0 180:16.0 1…				32.6087	33.4	24.5312	30.9375	42.069	113.478	123.333	70.5882	69	150
18257	266850	156	18257	97:11.0 98:56.0 102:2.0 103:29.0 110:69.0 111:6.0 116:7.0 117:41.0 120:10.0 126:82.0 127:54.0 128:13.0 130:69.0 131:92.0 134:81.0 135:23.0 145:123.0 147:1646.0 148:242.0 156:4479.0 157:377.0 158:164.0 173:66.0 178:3.0 184:178.0 189:194.0 190:12.0 191:51.0 219:1.0 292:16.0 303:13.0 323:8.0 336:1.0 374:18.0 405:3.0 416:11.0 467:12.0 473:4.0 494:18.0 500:7.0				137.826	242.4	124.375	244.688	96.3793	668.696	483.889	287.059	331	688.571
18169	286954	156	18169	85:245.0 86:4.0 87:32.0 88:31.0 89:88.0 90:6.0 93:16.0 94:331.0 95:51.0 97:316.0 98:306.0 99:265.0 100:84.0 106:36.0 108:55.0 109:12.0 110:64.0 111:44.0 112:3.0 115:137.0 124:18.0 125:88.0 126:201.0 127:16.0 128:27.0 129:274.0 130:757.0 131:26.0 134:110.0 140:14.0 141:104.0 147:102.0 151:12.0 153:12.0 156:5531.0 157:355.0 167:2.0 172:21.0 173:7.0 179:16.0 184:73.0 185:8.0 187:75.0 200:5.0 204:1.0…				11.4493	16.6	7.1875	6.25	952.069	31.7391	20.5556	47.6471	8	2153.57
17833	818125	217	17833	86:45.0 89:115.0 97:87.0 99:67.0 101:2489.0 102:147.0 103:5208.0 104:321.0 105:147.0 107:14.0 110:205.0 113:89.0 115:226.0 116:1291.0 117:7603.0 118:853.0 119:239.0 124:20.0 129:2095.0 131:382.0 133:919.0 138:2.0 143:1481.0 144:226.0 145:285.0 147:4523.0 148:305.0 149:351.0 150:88.0 153:29.0 155:124.0 157:390.0 158:2.0 159:320.0 160:39.0 169:627.0 170:59.0 171:178.0 173:283.0 174:15.0 175:57.0 17…				231.449	273.8	182.031	299.375	15.1724	841.739	971.667	577.059	469	1178.57
17174	419707	242	17174	85:459.0 86:164.0 88:424.0 89:108.0 97:369.0 98:161.0 99:1193.0 100:716.0 101:220.0 102:350.0 103:166.0 107:846.0 109:86.0 111:72.0 112:44.0 113:331.0 114:179.0 115:446.0 116:119.0 118:103.0 120:24.0 127:322.0 128:253.0 129:262.0 130:1997.0 131:573.0 132:206.0 133:297.0 134:358.0 142:149.0 143:1075.0 144:343.0 146:155.0 147:3997.0 148:284.0 149:218.0 150:39.0 152:127.0 157:50.0 158:412.0 167:2.0 …				60.4348	83.2	42.9688	49.375	42.2414	257.391	132.222	117.647	127.667	177.143
17144	596045	171	17144	85:289.0 86:393.0 87:88.0 88:42.0 89:547.0 91:190.0 92:34.0 96:1.0 98:129.0 99:1051.0 100:7694.0 101:628.0 102:792.0 103:2481.0 104:104.0 105:20.0 107:3.0 110:114.0 111:277.0 112:1.0 114:84.0 115:328.0 116:276.0 117:476.0 119:145.0 120:8.0 121:20.0 125:50.0 126:14.0 127:107.0 129:150.0 130:621.0 132:10.0 133:262.0 134:305.0 135:2.0 137:13.0 138:20.0 139:66.0 141:318.0 143:267.0 144:23.0 145:74.0 …				35.0725	104.8	80.4688	108.438	46.8966	197.826	267.778	165.882	168.333	267.143
16809	679092	333	16809	85:441.0 86:184.0 88:176.0 89:3402.0 90:373.0 91:320.0 96:27.0 97:538.0 98:176.0 99:435.0 100:444.0 101:1082.0 102:1676.0 103:11224.0 104:1046.0 105:534.0 107:124.0 108:28.0 109:259.0 111:397.0 112:177.0 113:485.0 114:338.0 115:26.0 116:763.0 117:5343.0 118:620.0 119:281.0 124:43.0 125:148.0 127:27.0 128:143.0 129:7097.0 130:1907.0 131:2181.0 132:526.0 133:4442.0 134:501.0 138:114.0 139:154.0 140…				58.6957	104.4	109.219	66.4062	69.8276	223.043	358.889	374.118	166	407.143
16747	742150	319	16747	89:1131.0 90:36.0 100:226.0 101:230.0 103:6902.0 104:367.0 110:93.0 113:101.0 114:124.0 117:2265.0 118:7.0 127:16.0 129:2616.0 130:358.0 131:443.0 133:961.0 143:163.0 144:13.0 147:4944.0 148:730.0 149:198.0 157:2547.0 158:291.0 159:94.0 160:22.0 161:34.0 169:19.0 172:769.0 173:333.0 174:29.0 177:80.0 184:5.0 187:17.0 188:83.0 189:646.0 190:167.0 191:216.0 192:35.0 201:128.0 202:49.0 203:104.0 204…				18.2609	36.8	8.75	29.2188	26.2069	45.6522	88.3333	62.9412	49.3333	119.286
16561	245883	155	16561	88:9344.0 89:1820.0 90:325.0 91:1578.0 93:1.0 94:37.0 95:378.0 96:782.0 98:255.0 99:135.0 100:399.0 103:4405.0 104:228.0 105:5275.0 106:1100.0 107:327.0 110:4371.0 111:630.0 114:61.0 115:1240.0 117:1418.0 118:418.0 119:1281.0 120:75.0 121:463.0 124:62.0 127:343.0 130:2047.0 131:1273.0 132:189.0 133:4193.0 134:2628.0 135:786.0 137:520.0 138:431.0 141:220.0 142:72.0 143:86.0 145:193.0 146:189.0 148…				788.551	998.2	930.156	1254.69	669.828	4283.48	2567.22	1573.53	2464	4076.43
13146	761091	357	13146	85:395.0 87:316.0 88:67.0 89:573.0 90:39.0 95:114.0 99:265.0 101:5820.0 102:707.0 103:9703.0 104:1076.0 105:383.0 106:76.0 107:199.0 110:25.0 111:135.0 113:760.0 114:141.0 115:983.0 116:1082.0 117:1299.0 118:200.0 119:309.0 121:149.0 122:80.0 123:297.0 124:42.0 125:59.0 127:19.0 128:131.0 129:4712.0 130:546.0 131:2802.0 132:321.0 133:2584.0 134:358.0 135:518.0 136:48.0 137:200.0 139:76.0 140:68.0…				45.6522	51.8	46.4062	40.4688	59.3103	191.739	181.667	115.294	79	254.286
11481	295661	211	11481	85:361.0 88:271.0 96:221.0 97:50.0 98:1126.0 99:136.0 100:454.0 101:102.0 103:3405.0 104:195.0 105:278.0 106:184.0 107:452.0 108:1.0 109:54.0 110:260.0 113:57.0 114:89.0 118:29.0 119:24.0 120:14.0 121:77.0 123:32.0 126:1385.0 127:985.0 128:85.0 130:90.0 133:243.0 134:828.0 135:193.0 136:107.0 137:150.0 139:979.0 140:395.0 144:492.0 147:203.0 148:183.0 149:1.0 158:52.0 170:105.0 171:186.0 172:1182…				706.522	712	433.125	674.688	1060.86	2425.22	2477.22	1629.41	1336.67	3252.86
11353	911271	259	11353	85:106.0 86:3.0 89:161.0 97:44.0 98:45.0 99:12.0 100:29.0 101:111.0 103:966.0 106:36.0 116:231.0 117:438.0 121:1.0 128:48.0 129:523.0 130:140.0 131:15.0 132:34.0 133:25.0 143:46.0 144:98.0 145:12.0 147:813.0 148:305.0 154:9.0 157:165.0 158:23.0 160:552.0 161:230.0 162:47.0 163:160.0 165:25.0 168:62.0 169:66.0 171:6.0 174:100.0 177:2.0 178:1.0 180:21.0 183:30.0 186:43.0 187:1.0 188:12.0 189:97.0 1…				44.9275	28.6	37.3438	53.4375	63.1034	173.913	204.444	110	102.667	288.571
10474	851317	217	10474	85:62.0 89:283.0 95:30.0 96:304.0 98:88.0 99:226.0 100:169.0 101:959.0 102:205.0 103:2970.0 104:342.0 105:40.0 106:34.0 108:20.0 109:45.0 110:54.0 112:107.0 113:156.0 114:211.0 115:262.0 116:1901.0 117:1790.0 118:253.0 119:183.0 120:71.0 121:69.0 122:107.0 123:13.0 124:93.0 125:50.0 128:462.0 129:1300.0 130:267.0 131:1141.0 132:685.0 133:1441.0 134:121.0 136:177.0 139:36.0 140:88.0 141:126.0 142:…				80	68.8	60.9375	60.9375	15	180.87	235	337.647	247.333	72.8571
10176	843931	217	10176	85:15.0 86:2.0 89:52.0 91:137.0 93:13.0 94:51.0 95:17.0 96:10.0 100:74.0 101:87.0 103:372.0 107:1.0 108:6.0 109:2.0 110:11.0 111:21.0 112:1.0 114:46.0 115:102.0 117:101.0 118:12.0 121:21.0 122:1.0 124:47.0 125:2.0 128:67.0 129:110.0 130:178.0 131:8.0 133:25.0 134:9.0 135:50.0 138:7.0 139:14.0 140:37.0 141:10.0 142:4.0 143:93.0 144:50.0 147:648.0 148:142.0 149:134.0 150:5.0 151:49.0 155:4.0 157:63…				208.986	111.8	109.219	214.844	442.069	305.652	779.444	1693.53	496	961.429
7458	395250	160	7458	85:293.0 86:845.0 87:1678.0 88:482.0 89:76.0 90:29.0 92:97.0 94:21.0 96:113.0 99:321.0 101:523.0 102:1026.0 103:1203.0 104:49.0 105:417.0 108:126.0 110:107.0 113:36.0 115:522.0 116:575.0 117:2145.0 118:720.0 119:1055.0 120:129.0 121:91.0 124:6.0 129:66.0 130:178.0 131:3263.0 132:2210.0 133:2244.0 134:466.0 135:222.0 138:75.0 142:20.0 143:7.0 144:152.0 145:82.0 146:1527.0 147:12354.0 148:2010.0 14…				560.87	620.2	491.875	539.844	741.552	2128.26	2057.22	1690.59	734.333	3311.43
7408	522175	174	7408	85:247.0 86:474.0 87:231.0 88:91.0 97:438.0 98:196.0 99:222.0 100:3120.0 101:307.0 102:198.0 103:27.0 105:78.0 111:142.0 112:50.0 113:8.0 114:166.0 115:246.0 116:1285.0 117:328.0 118:220.0 119:17.0 125:131.0 127:42.0 128:143.0 130:513.0 131:1603.0 132:401.0 133:807.0 134:78.0 140:16.0 141:10.0 142:52.0 143:131.0 144:92.0 145:61.0 146:32.0 147:10487.0 148:1618.0 149:706.0 153:3.0 155:73.0 156:41.0…				96.5217	216.2	112.656	93.75	48.6207	568.696	317.778	119.412	285.667	2422.14
7402	592794	332	7402	85:863.0 89:91.0 97:24.0 98:214.0 99:524.0 100:4649.0 101:736.0 102:256.0 105:20.0 111:10.0 113:359.0 114:128.0 115:73.0 116:848.0 119:27.0 124:2.0 127:91.0 129:72.0 130:306.0 131:1694.0 132:814.0 133:647.0 134:182.0 141:9.0 144:25.0 145:2.0 146:235.0 147:2954.0 148:335.0 149:287.0 156:70.0 157:57.0 158:1302.0 159:184.0 160:186.0 163:23.0 172:2530.0 173:4014.0 175:158.0 176:15.0 177:4.0 179:8.0 1…				116.087	387.8	182.031	366.562	8.62069	1049.13	677.778	131.176	588	66.4286
5990	301233	188	5990	87:330.0 88:48.0 96:22.0 98:266.0 99:67.0 100:687.0 101:200.0 102:119.0 103:20.0 108:23.0 110:168.0 112:37.0 113:88.0 114:682.0 115:365.0 116:97.0 117:318.0 118:13.0 127:10.0 128:104.0 129:168.0 130:82.0 131:428.0 132:142.0 133:149.0 134:1.0 143:137.0 144:29.0 146:34.0 147:9109.0 148:1914.0 149:731.0 150:46.0 153:155.0 172:1140.0 173:172.0 174:161.0 177:69.0 184:11.0 187:8.0 188:1845.0 189:253.0 …				976.232	727	663.438	1134.84	1304.66	3026.96	5469.44	2478.82	1879.33	3849.29
5259	1203017	297	5259	95:294.0 96:160.0 97:47.0 98:143.0 99:43.0 103:135.0 109:113.0 110:39.0 111:38.0 113:22.0 115:32.0 119:7.0 122:4.0 123:26.0 125:44.0 129:1581.0 130:225.0 142:63.0 143:14.0 154:11.0 155:77.0 156:5.0 157:23.0 161:29.0 175:36.0 185:26.0 190:2.0 191:20.0 192:38.0 193:28.0 194:9.0 195:45.0 201:2.0 207:187.0 208:20.0 209:95.0 210:7.0 221:187.0 237:2.0 238:9.0 239:8.0 251:37.0 256:7.0 265:1.0 266:31.0 2…				49.8551	51.8	26.4062	27.0312	58.9655	109.13	128.333	192.941	141.667	222.143
4945	1028191	227	4945	92:43.0 95:10.0 97:71.0 98:123.0 100:59.0 103:34.0 105:24.0 109:89.0 111:141.0 112:85.0 113:76.0 114:29.0 115:30.0 117:7.0 121:81.0 123:114.0 124:7.0 125:69.0 132:40.0 135:24.0 137:189.0 138:16.0 139:32.0 140:18.0 142:5.0 145:3.0 151:42.0 153:107.0 154:20.0 155:1198.0 156:85.0 157:19.0 159:10.0 160:17.0 161:1.0 162:21.0 163:1.0 165:53.0 167:25.0 169:96.0 171:222.0 172:24.0 177:58.0 179:79.0 181:1…				72.8986	71.6	42.1875	17.6562	146.207	181.739	135.556	287.059	145.667	387.143
4773	925215	204	4773	96:286.0 103:300.0 104:92.0 109:1.0 113:5.0 119:20.0 129:733.0 130:3.0 139:25.0 140:13.0 141:10.0 142:21.0 143:95.0 144:9.0 147:455.0 153:3.0 155:68.0 156:41.0 163:57.0 165:29.0 167:33.0 169:94.0 176:7.0 177:98.0 178:17.0 179:9.0 180:11.0 189:130.0 191:550.0 192:104.0 193:20.0 194:74.0 195:50.0 202:5.0 203:9.0 204:2061.0 205:369.0 206:126.0 207:573.0 208:107.0 210:17.0 211:30.0 213:7.0 217:586.0 …				31.0145	29.2	24.5312	37.0312	52.2414	154.783	193.333	572.353	59.3333	240
4755	1004609	204	4755	85:145.0 86:71.0 89:213.0 91:286.0 93:290.0 94:148.0 95:111.0 96:548.0 99:197.0 100:104.0 101:152.0 103:1649.0 104:27.0 105:31.0 106:119.0 107:93.0 108:9.0 109:171.0 111:68.0 113:173.0 116:69.0 117:550.0 118:70.0 119:484.0 120:289.0 121:301.0 122:134.0 123:92.0 124:20.0 128:3.0 129:1468.0 130:188.0 131:308.0 132:167.0 133:742.0 137:79.0 140:52.0 143:431.0 145:129.0 147:2823.0 148:1309.0 149:515.0…				59.2754	71.6	32.9688	23.9062	47.2414	132.609	200.556	167.059	68	202.857
4746	548258	275	4746	85:340.0 86:1019.0 87:118.0 88:57.0 89:5028.0 90:174.0 91:106.0 98:391.0 99:176.0 100:4306.0 101:959.0 102:2212.0 103:1287.0 104:171.0 106:16.0 107:216.0 108:17.0 110:98.0 111:77.0 112:503.0 113:381.0 114:1252.0 115:857.0 116:763.0 117:731.0 119:18.0 120:124.0 121:11.0 125:17.0 126:29.0 127:2389.0 128:3055.0 129:536.0 130:1024.0 131:1606.0 132:502.0 133:1357.0 135:76.0 139:378.0 140:703.0 142:216…				101.014	84.2	70.7812	98.9062	92.931	314.783	268.333	360	232.333	398.571
4744	806269	186	4744	86:369.0 87:364.0 88:1402.0 89:2503.0 90:344.0 93:50.0 94:54.0 95:250.0 96:95.0 98:30.0 99:554.0 100:84.0 101:557.0 102:822.0 103:3864.0 104:729.0 105:426.0 106:298.0 109:157.0 110:165.0 111:212.0 112:86.0 113:20.0 114:1747.0 115:2274.0 116:1780.0 117:1261.0 119:144.0 120:8.0 122:6.0 127:280.0 128:640.0 129:2164.0 130:2326.0 131:1662.0 132:1314.0 133:1229.0 134:876.0 137:21.0 138:43.0 139:31.0 14…				31.5942	73.4	51.4062	17.0312	17.931	61.3043	97.7778	94.7059	50	71.4286
4723	455671	173	4723	85:618.0 86:843.0 87:547.0 88:603.0 89:8940.0 90:892.0 91:117.0 97:1.0 98:110.0 99:128.0 100:2383.0 101:1572.0 102:890.0 103:15425.0 104:1643.0 105:2833.0 106:145.0 110:184.0 112:87.0 113:255.0 114:2358.0 115:898.0 116:746.0 117:4842.0 118:672.0 119:802.0 126:95.0 127:72.0 128:1714.0 129:238.0 130:1131.0 131:1510.0 132:273.0 133:4482.0 134:765.0 135:175.0 140:473.0 142:1622.0 143:339.0 144:1766.0…				21.7391	34.2	17.1875	22.5	43.4483	43.913	30	50.5882	25.3333	884.286
4721	450619	173	4721	85:460.0 86:7.0 87:212.0 88:348.0 89:6445.0 90:526.0 91:101.0 98:87.0 99:213.0 100:1321.0 101:1379.0 102:404.0 103:14088.0 104:1313.0 105:1257.0 106:195.0 113:171.0 114:1098.0 115:467.0 116:619.0 117:4261.0 118:576.0 119:324.0 128:2360.0 129:568.0 130:1235.0 131:1978.0 132:165.0 133:4529.0 134:593.0 135:112.0 140:66.0 142:1833.0 143:278.0 144:1918.0 145:211.0 146:96.0 147:7446.0 148:744.0 149:697…				10.8696	2.6	6.40625	10.7812	246.724	13.0435	13.3333	22.3529	22.6667	860.714
4550	447676	350	4550	86:704.0 87:1216.0 88:211.0 89:89.0 90:18.0 98:13.0 99:23.0 100:489.0 101:517.0 102:172.0 103:274.0 104:57.0 105:173.0 106:57.0 107:127.0 108:49.0 109:5.0 110:75.0 113:6.0 114:17.0 115:251.0 116:60.0 117:564.0 118:174.0 119:160.0 120:14.0 121:24.0 124:9.0 127:37.0 129:92.0 130:349.0 131:1418.0 132:536.0 133:1324.0 134:87.0 135:81.0 136:9.0 138:1.0 139:7.0 144:60.0 145:19.0 146:123.0 147:5601.0 14…				654.638	634.2	617.812	842.969	1301.9	2816.09	2572.22	2835.29	1929.67	4617.86
3294	922565	259	3294	85:216.0 86:13.0 87:303.0 88:185.0 89:608.0 90:142.0 91:467.0 92:10.0 93:282.0 94:32.0 95:61.0 96:170.0 97:3376.0 98:142.0 99:335.0 100:51.0 101:2026.0 102:492.0 103:10206.0 104:917.0 105:888.0 106:155.0 107:748.0 108:149.0 109:183.0 110:41.0 111:188.0 112:48.0 113:280.0 114:129.0 115:2249.0 116:1031.0 117:1693.0 118:105.0 119:492.0 120:70.0 121:101.0 123:35.0 124:1.0 126:85.0 127:1164.0 128:192.…				8.84058	89.8	5.9375	1.5625	11.7241	36.087	57.7778	107.059	10.6667	21.4286
3232	952057	204	3232	85:22.0 86:82.0 87:169.0 89:720.0 90:3.0 95:73.0 96:9.0 97:123.0 99:52.0 100:55.0 101:635.0 102:95.0 103:2414.0 104:170.0 105:312.0 108:27.0 109:5.0 111:91.0 113:76.0 114:117.0 115:161.0 116:221.0 117:1229.0 118:172.0 127:31.0 128:11.0 129:2262.0 130:299.0 131:581.0 133:772.0 135:60.0 142:53.0 143:399.0 144:74.0 147:2017.0 148:508.0 149:473.0 153:67.0 154:5.0 155:144.0 157:355.0 158:9.0 159:99.0 …				114.928	93.2	52.0312	128.75	104.655	300.435	5891.67	709.412	253	553.571
3208	825640	217	3208	85:65.0 101:343.0 102:95.0 103:350.0 106:22.0 110:9.0 116:215.0 117:101.0 129:382.0 130:149.0 131:65.0 134:17.0 142:22.0 143:274.0 144:24.0 147:337.0 154:18.0 161:3.0 163:3.0 166:15.0 169:17.0 175:1.0 180:6.0 181:20.0 182:6.0 183:3.0 188:7.0 189:53.0 190:47.0 191:70.0 203:23.0 204:812.0 205:62.0 206:53.0 212:13.0 217:3111.0 218:677.0 219:295.0 220:7.0 221:29.0 226:12.0 229:42.0 231:15.0 233:1.0 2…				5.94203	83	6.09375	8.125	8.96552	86.9565	50	40	51.3333	47.1429
3178	880639	204	3178	85:127.0 89:42.0 92:78.0 94:11.0 95:12.0 98:18.0 99:101.0 101:1368.0 103:2198.0 104:116.0 109:14.0 110:113.0 111:20.0 112:13.0 113:105.0 115:257.0 116:846.0 117:1718.0 118:158.0 119:77.0 121:11.0 126:8.0 129:3639.0 130:428.0 131:1598.0 132:153.0 133:834.0 134:105.0 139:58.0 141:25.0 142:20.0 143:1284.0 144:162.0 145:159.0 147:3476.0 148:391.0 149:559.0 150:4.0 151:31.0 152:38.0 153:23.0 154:8.0 1…				96.2319	93.4	51.0938	106.562	70.3448	320.87	221.667	264.118	156.333	396.429
2900	569952	156	2900	85:1329.0 86:310.0 87:60.0 88:392.0 90:157.0 92:2.0 93:10.0 94:48.0 95:100.0 98:70.0 99:90.0 100:1686.0 101:305.0 102:1931.0 103:660.0 104:115.0 105:3.0 107:24.0 108:30.0 109:7.0 110:50.0 112:15.0 113:134.0 114:378.0 115:568.0 116:423.0 117:177.0 119:1.0 120:74.0 122:1.0 126:7.0 127:140.0 128:1247.0 129:638.0 130:646.0 131:777.0 132:337.0 133:217.0 134:99.0 135:4.0 136:1.0 137:1.0 138:37.0 140:26…				141.884	71.8	97.0312	135.625	209.138	91.3043	729.444	1350	174	492.143
2438	492298	245	2438	86:503.0 88:17.0 89:116.0 90:4.0 93:88.0 95:113.0 96:66.0 97:168.0 98:89.0 99:8.0 100:314.0 101:247.0 102:27.0 103:1128.0 104:51.0 107:91.0 110:29.0 111:25.0 112:33.0 113:187.0 114:59.0 115:108.0 116:201.0 125:16.0 127:112.0 128:62.0 129:1199.0 130:50.0 131:268.0 132:1.0 133:674.0 136:3.0 140:734.0 141:200.0 142:241.0 143:310.0 144:116.0 146:71.0 147:4685.0 148:901.0 149:165.0 153:27.0 154:7.0 15…				255.797	170	157.812	192.656	195.517	402.609	803.333	2152.94	951	692.857
2403	424868	174	2403	85:166.0 86:217.0 89:1992.0 90:139.0 91:108.0 93:15.0 98:276.0 99:150.0 100:826.0 101:87.0 102:253.0 103:48.0 104:3.0 107:170.0 109:47.0 110:34.0 111:1.0 112:11.0 114:46.0 115:22.0 126:69.0 127:287.0 128:100.0 129:42.0 130:267.0 133:3.0 134:139.0 137:6.0 142:74.0 143:20.0 144:269.0 147:632.0 149:155.0 151:16.0 154:174.0 156:27.0 157:66.0 158:105.0 160:1.0 163:48.0 170:15.0 172:106.0 173:46.0 174:…				44.6377	61.6	34.8438	70.1562	261.552	143.913	102.778	62.3529	104	537.857
2193	594117	292	2193	86:163.0 87:325.0 88:467.0 89:590.0 90:91.0 91:66.0 92:32.0 94:47.0 97:15.0 99:117.0 101:1733.0 102:1159.0 103:10610.0 104:1025.0 105:396.0 107:19.0 108:1.0 113:94.0 114:145.0 115:70.0 116:1948.0 117:4605.0 118:638.0 119:478.0 120:66.0 122:13.0 126:81.0 129:1036.0 130:1051.0 131:1101.0 132:82.0 133:1631.0 134:272.0 135:101.0 137:14.0 139:22.0 141:162.0 142:194.0 143:1146.0 144:188.0 145:203.0 146…				41.7391	101.2	33.125	384.844	95	172.174	335	161.765	252	345
2031	632838	245	2031	85:450.0 88:80.0 91:282.0 93:226.0 94:265.0 98:42.0 99:130.0 100:823.0 101:383.0 102:309.0 103:1635.0 104:93.0 106:35.0 107:12.0 108:1.0 109:90.0 112:120.0 113:98.0 114:99.0 115:13.0 116:86.0 120:608.0 121:570.0 122:3.0 126:27.0 127:144.0 128:73.0 129:1500.0 130:726.0 131:280.0 133:690.0 134:63.0 138:12.0 139:75.0 140:21.0 141:56.0 142:36.0 143:78.0 144:3102.0 145:88.0 146:541.0 147:4354.0 148:64…				302.464	355	265.625	349.688	612.931	859.565	1257.78	897.647	468	1962.86
2011	609499	140	2011	87:41.0 88:1161.0 89:104.0 90:725.0 91:103.0 92:14.0 97:157.0 98:35.0 99:118.0 102:1370.0 104:71.0 108:26.0 110:247.0 112:266.0 113:54.0 116:961.0 117:111.0 124:6.0 128:89.0 130:879.0 134:7.0 140:6272.0 141:335.0 142:43.0 143:95.0 144:377.0 146:1623.0 154:3.0 156:340.0 157:16.0 158:2.0 170:25.0 172:6.0 174:38.0 176:294.0 182:3.0 184:2.0 189:483.0 190:8.0 201:1.0 204:543.0 205:15.0 206:895.0 207:5…				328.551	453.2	288.75	188.438	89.6552	588.696	895	1052.94	328.333	639.286
1996	320124	156	1996	86:83.0 91:85.0 99:95.0 100:1096.0 101:21.0 102:128.0 107:34.0 109:27.0 110:81.0 112:9.0 114:6.0 118:7.0 124:1.0 126:21.0 127:116.0 128:172.0 129:23.0 130:332.0 132:33.0 136:32.0 139:78.0 142:23.0 143:63.0 146:250.0 152:6.0 155:16.0 156:5187.0 157:567.0 158:244.0 160:193.0 172:5.0 184:145.0 186:19.0 193:138.0 194:17.0 196:7.0 199:12.0 200:21.0 212:32.0 216:2.0 217:39.0 227:20.0 238:3.0 245:22.0 2…				456.957	960	525.938	501.25	284.138	2621.3	1604.44	1011.18	1303.67	1967.14
1789	335453	144	1789	85:36.0 86:357.0 87:115.0 88:26.0 89:136.0 91:18.0 93:17.0 100:8007.0 101:1194.0 102:280.0 104:47.0 107:413.0 108:168.0 109:6.0 110:188.0 114:42.0 115:226.0 121:281.0 126:31.0 127:137.0 130:133.0 135:70.0 136:114.0 138:21.0 144:2618.0 145:221.0 146:107.0 150:252.0 151:1247.0 152:90.0 157:370.0 159:524.0 160:52.0 165:137.0 166:17.0 181:582.0 182:52.0 184:57.0 189:62.0 196:396.0 207:8.0 228:66.0 24…				185.797	210.4	179.688	140.312	422.586	761.739	1061.11	644.706	470	1234.29
657	227730	173	657	87:417.0 88:1864.0 89:109.0 99:135.0 100:41.0 101:551.0 103:1932.0 105:276.0 111:31.0 113:33.0 115:442.0 116:875.0 117:3523.0 129:942.0 131:2798.0 132:1334.0 133:3612.0 136:163.0 143:5278.0 144:752.0 145:830.0 147:27963.0 148:4490.0 149:3045.0 150:198.0 154:19.0 158:607.0 161:678.0 163:17.0 173:2865.0 174:305.0 177:2192.0 178:399.0 201:8.0 203:14.0 205:915.0 207:67.0 223:25.0 231:19.0 236:20.0 27…				1020	1440.2	1002.34	534.219	197.414	5414.78	3275	3052.35	2135.33	5825.71
592	514932	142	592	85:277.0 86:159.0 87:88.0 89:124.0 92:69.0 95:29.0 96:75.0 98:149.0 99:580.0 100:416.0 101:145.0 102:96.0 103:188.0 104:36.0 107:34.0 111:30.0 112:39.0 113:124.0 114:49.0 116:119.0 117:406.0 118:68.0 119:68.0 122:7.0 125:49.0 126:138.0 127:201.0 128:95.0 130:149.0 131:263.0 132:46.0 133:325.0 140:67.0 141:61.0 142:7152.0 143:1057.0 144:313.0 145:88.0 147:2124.0 148:465.0 150:52.0 152:42.0 153:41.…				485.507	418	341.094	147.812	381.034	796.957	756.667	1203.53	332.333	1510
458	738853	113	458	85:649.0 86:521.0 87:68.0 88:122.0 89:196.0 93:107.0 94:186.0 95:668.0 96:502.0 98:503.0 99:1371.0 100:1073.0 101:366.0 102:140.0 104:68.0 106:148.0 108:92.0 109:99.0 111:171.0 112:228.0 113:8431.0 114:705.0 115:520.0 116:81.0 117:264.0 118:73.0 120:57.0 123:275.0 124:618.0 125:330.0 126:98.0 127:338.0 128:147.0 131:448.0 133:214.0 138:97.0 139:111.0 140:148.0 142:297.0 147:3420.0 148:542.0 150:5…				100.435	137.4	96.7188	49.375	109.828	123.913	340.556	2410.59	558	362.857
270	488570	130	270	85:807.0 86:1257.0 89:1488.0 91:413.0 92:207.0 93:748.0 94:272.0 95:265.0 98:210.0 99:209.0 100:3140.0 101:668.0 102:442.0 104:58.0 105:147.0 106:291.0 107:334.0 108:178.0 109:747.0 110:122.0 112:219.0 113:652.0 114:509.0 116:631.0 117:312.0 118:99.0 119:110.0 120:162.0 121:360.0 122:105.0 123:197.0 124:186.0 125:138.0 126:101.0 127:327.0 128:212.0 130:5811.0 131:1042.0 132:525.0 133:183.0 134:20…				1825.07	1028.6	1181.41	1058.28	1329.48	5706.52	3670.56	3125.88	3778.67	7115
